# Supplementary material for: Internal Stark effect of single-molecule fluorescence
Source: Nat Commun. 2022 Feb 3;13:677. doi: 10.1038/s41467-022-28241-8 (PMC8813982; doi:10.1038/s41467-022-28241-8)
Supplement: Supplementary file 2 — Source Data [file 41467_2022_28241_MOESM2_ESM.xlsx]

## Sheet: Figure 1c
Figure 1c
		Time (sec)	delta z (pm)
		0	-5.28299999999993E-12
		0.0005	-4.43799999999857E-12
		0.001	-3.91200000000295E-12
		0.0015	-4.4449999999975E-12
		0.002	-3.86899999999917E-12
		0.0025	-3.83699999999559E-12
		0.003	-3.64900000000183E-12
		0.0035	-3.82299999999774E-12
		0.004	-4.01099999999812E-12
		0.0045	-3.67399999999988E-12
		0.005	-3.57800000000236E-12
		0.0055	-2.95599999999599E-12
		0.006	-2.35200000000198E-12
		0.0065	-2.08199999999532E-12
		0.007	-1.53500000000293E-12
		0.0075	-1.2999999999975E-12
		0.008	-1.40699999999522E-12
		0.0085	-1.3219999999979E-12
		0.009	-1.25099999999843E-12
		0.0095	-4.44000000002568E-13
		0.01	-6.39999999998873E-13
		0.0105	-3.23000000000393E-13
		0.011	2.80000000023082E-14
		0.0115	2.80000000003229E-13
		0.012	6.68000000001181E-13
		0.0125	6.84999999996674E-13
		0.013	1.14400000000071E-12
		0.0135	1.29299999999858E-12
		0.014	1.80500000000297E-12
		0.0145	1.50999999999827E-12
		0.015	1.88300000000137E-12
		0.0155	2.28800000000143E-12
		0.016	2.24499999999765E-12
		0.0165	2.13899999999695E-12
		0.017	2.30600000000055E-12
		0.0175	2.11700000000317E-12
		0.018	2.03899999999816E-12
		0.0185	2.18100000000372E-12
		0.019	1.75500000000027E-12
		0.0195	1.98900000000207E-12
		0.02	1.28599999999966E-12
		0.0205	1.47100000000238E-12
		0.021	8.13000000004389E-13
		0.0215	1.34300000000128E-12
		0.022	9.47999999997793E-13
		0.0225	7.17000000000257E-13
		0.023	1.08299999999781E-12
		0.0235	5.36000000005425E-13
		0.024	2.27000000002878E-13
		0.0245	5.19000000003315E-13
		0.025	1.037000000003E-12
		0.0255	3.9800000000114E-13
		0.026	5.68000000002391E-13
		0.0265	4.79000000003799E-13
		0.027	6.68000000001181E-13
		0.0275	8.95000000004059E-13
		0.028	8.95000000004059E-13
		0.0285	6.81999999999026E-13
		0.029	1.33600000000236E-12
		0.0295	8.27999999999245E-13
		0.03	1.02699999999981E-12
		0.0305	5.97000000001709E-13
		0.031	8.45000000001355E-13
		0.0315	1.36799999999933E-12
		0.032	9.24000000003377E-13
		0.0325	1.20399999999999E-12
		0.033	9.51999999999068E-13
		0.0335	9.87000000000299E-13
		0.034	8.35000000004785E-13
		0.0345	1.01599999999962E-12
		0.035	9.01999999996364E-13
		0.0355	4.82999999998457E-13
		0.036	6.04000000000632E-13
		0.0365	2.65999999998766E-13
		0.037	4.44000000002568E-13
		0.0375	6.46000000000785E-13
		0.038	3.93999999999864E-13
		0.0385	5.72000000003666E-13
		0.039	4.97000000002919E-13
		0.0395	7.17000000000257E-13
		0.04	7.17000000000257E-13
		0.0405	5.79000000002589E-13
		0.041	1.08700000000571E-12
		0.0415	8.13000000004389E-13
		0.042	8.3100000000351E-13
		0.0425	9.87000000000299E-13
		0.043	-2.74000000001317E-13
		0.0435	-4.69000000000611E-13
		0.044	-1.10899999999948E-12
		0.0445	-8.80999999999596E-13
		0.045	-1.71999999999904E-12
		0.0455	-1.84800000000014E-12
		0.046	-2.23500000000108E-12
		0.0465	-2.85299999999956E-12
		0.047	-2.55099999999593E-12
		0.0475	-3.32200000000017E-12
		0.048	-3.54899999999643E-12
		0.0485	-3.31099999999997E-12
		0.049	-4.12799999999902E-12
		0.0495	-4.46600000000088E-12
		0.05	-4.35899999999655E-12
		0.0505	-4.10700000000225E-12
		0.051	-4.07899999999994E-12
		0.0515	-3.79399999999843E-12
		0.052	-3.97200000000223E-12
		0.0525	-4.22400000000315E-12
		0.053	-3.17299999999568E-12
		0.0535	-3.57099999999682E-12
		0.054	-2.91299999999883E-12
		0.0545	-2.69699999999615E-12
		0.055	-2.86399999999975E-12
		0.0555	-2.71799999999954E-12
		0.056	-2.70699999999934E-12
		0.0565	-2.72499999999846E-12
		0.057	-3.22199999999476E-12
		0.0575	-3.09800000000155E-12
		0.058	-3.74499999999935E-12
		0.0585	-3.88299999999702E-12
		0.059	-4.36599999999547E-12
		0.0595	-4.238999999998E-12
		0.06	-4.82799999999716E-12
		0.0605	-4.86699999999967E-12
		0.061	-5.10199999999848E-12
		0.0615	-5.32199999999582E-12
		0.062	-4.96299999999718E-12
		0.0625	-4.86000000000075E-12
		0.063	-5.03099999999901E-12
		0.0635	-4.51200000000231E-12
		0.064	-4.51200000000231E-12
		0.0645	-5.08800000000063E-12
		0.065	-4.03999999999743E-12
		0.0655	-4.40899999999926E-12
		0.066	-4.82499999999952E-12
		0.0665	-4.21699999999761E-12
		0.067	-4.99899999999542E-12
		0.0675	-4.45200000000304E-12
		0.068	-5.25499999999762E-12
		0.0685	-5.46099999999711E-12
		0.069	-5.1089999999974E-12
		0.0695	-5.27599999999439E-12
		0.07	-5.16199999999775E-12
		0.0705	-5.77999999999623E-12
		0.071	-5.10499999999613E-12
		0.0715	-4.89599999999899E-12
		0.072	-5.04899999999813E-12
		0.0725	-5.24399999999742E-12
		0.073	-4.63599999999552E-12
		0.0735	-4.88200000000114E-12
		0.074	-3.88699999999829E-12
		0.0745	-3.79399999999843E-12
		0.075	-3.5419999999975E-12
		0.0755	-3.70199999999557E-12
		0.076	-3.01599999999527E-12
		0.0765	-3.84400000000113E-12
		0.077	-3.65899999999841E-12
		0.0775	-3.63800000000164E-12
		0.078	-4.3559999999989E-12
		0.0785	-3.38899999999836E-12
		0.079	-4.66499999999483E-12
		0.0795	-4.90299999999791E-12
		0.08	-4.78599999999701E-12
		0.0805	-5.31899999999817E-12
		0.081	-5.47799999999922E-12
		0.0815	-5.521000000003E-12
		0.082	-5.31099999999562E-12
		0.0825	-5.30099999999905E-12
		0.083	-5.31099999999562E-12
		0.0835	-5.15499999999883E-12
		0.084	-5.21200000000046E-12
		0.0845	-5.18399999999815E-12
		0.085	-5.01700000000116E-12
		0.0855	-5.58899999999821E-12
		0.086	-4.75699999999769E-12
		0.0865	-5.01299999999989E-12
		0.087	-4.63999999999679E-12
		0.0875	-4.35199999999763E-12
		0.088	-4.87100000000094E-12
		0.0885	-5.17299999999795E-12
		0.089	-4.46899999999853E-12
		0.0895	-4.98799999999523E-12
		0.09	-4.86000000000075E-12
		0.0905	-4.79599999999358E-12
		0.091	-4.12100000000009E-12
		0.0915	-5.06299999999597E-12
		0.092	-4.50100000000211E-12
		0.0925	-5.12699999999652E-12
		0.093	-4.82499999999952E-12
		0.0935	-4.17800000000172E-12
		0.094	-4.35899999999655E-12
		0.0945	-4.77099999999554E-12
		0.095	-4.94600000000169E-12
		0.0955	-4.27100000000159E-12
		0.096	-4.85699999999648E-12
		0.0965	-4.49799999999785E-12
		0.097	-4.88200000000114E-12
		0.0975	-5.02399999999347E-12
		0.098	-4.23099999999545E-12
		0.0985	-4.01499999999939E-12
		0.099	-3.76999999999739E-12
		0.0995	-3.23299999999496E-12
		0.1	-3.63800000000164E-12
		0.1005	-3.54899999999643E-12
		0.101	-3.50699999999627E-12
		0.1015	-3.39999999999856E-12
		0.102	-3.37500000000052E-12
		0.1025	-3.8089999999999E-12
		0.103	-3.66699999999434E-12
		0.1035	-4.00099999999493E-12
		0.104	-3.95799999999776E-12
		0.1045	-4.49099999999893E-12
		0.105	-4.35899999999655E-12
		0.1055	-4.34499999999871E-12
		0.106	-4.81800000000059E-12
		0.1065	-4.4339999999973E-12
		0.107	-4.56899999999732E-12
		0.1075	-4.16799999999853E-12
		0.108	-4.952999999994E-12
		0.1085	-5.04899999999813E-12
		0.109	-4.61499999999875E-12
		0.1095	-5.2479999999987E-12
		0.11	-4.81800000000059E-12
		0.1105	-4.91399999999811E-12
		0.111	-4.90599999999556E-12
		0.1115	-4.32000000000066E-12
		0.112	-4.60399999999855E-12
		0.1125	-4.51899999999462E-12
		0.113	-4.7180000000018E-12
		0.1135	-3.87999999999937E-12
		0.114	-3.76599999999612E-12
		0.1145	-3.25799999999962E-12
		0.115	-3.37899999999518E-12
		0.1155	-3.44599999999999E-12
		0.116	-2.81000000000239E-12
		0.1165	-3.07699999999817E-12
		0.117	-2.68599999999595E-12
		0.1175	-2.94199999999815E-12
		0.118	-2.71100000000061E-12
		0.1185	-2.68199999999468E-12
		0.119	-3.1339999999998E-12
		0.1195	-3.30400000000105E-12
		0.12	-3.51699999999946E-12
		0.1205	-3.30099999999678E-12
		0.121	-3.87999999999937E-12
		0.1215	-4.58699999999644E-12
		0.122	-4.03999999999743E-12
		0.1225	-4.33100000000086E-12
		0.123	-4.77899999999809E-12
		0.1235	-5.3429999999992E-12
		0.124	-5.11299999999868E-12
		0.1245	-5.25499999999762E-12
		0.125	-5.12300000000187E-12
		0.1255	-5.13699999999971E-12
		0.126	-5.46799999999604E-12
		0.1265	-5.43899999999672E-12
		0.127	-5.26499999999419E-12
		0.1275	-5.43899999999672E-12
		0.128	-5.35100000000175E-12
		0.1285	-6.15299999999933E-12
		0.129	-5.62800000000072E-12
		0.1295	-6.1570000000006E-12
		0.13	-5.4319999999978E-12
		0.1305	-6.14999999999506E-12
		0.131	-5.52799999999531E-12
		0.1315	-5.42199999999461E-12
		0.132	-6.11099999999917E-12
		0.1325	-5.70199999999784E-12
		0.133	-5.67000000000087E-12
		0.1335	-5.06600000000024E-12
		0.134	-5.17299999999795E-12
		0.1345	-4.7180000000018E-12
		0.135	-5.40399999999549E-12
		0.1355	-4.29899999999728E-12
		0.136	-4.56899999999732E-12
		0.1365	-4.56899999999732E-12
		0.137	-4.66499999999483E-12
		0.1375	-4.82799999999716E-12
		0.138	-4.7400000000022E-12
		0.1385	-4.3169999999964E-12
		0.139	-5.15900000000011E-12
		0.1395	-5.0589999999947E-12
		0.14	-5.22999999999958E-12
		0.1405	-5.06600000000024E-12
		0.141	-5.82000000000236E-12
		0.1415	-5.75899999999946E-12
		0.142	-5.44299999999799E-12
		0.1425	-5.69200000000127E-12
		0.143	-6.16399999999953E-12
		0.1435	-5.80499999999427E-12
		0.144	-5.90499999999968E-12
		0.1445	-5.69499999999891E-12
		0.145	-5.55999999999889E-12
		0.1455	-5.52799999999531E-12
		0.146	-5.39699999999656E-12
		0.1465	-4.99500000000077E-12
		0.147	-4.97399999999738E-12
		0.1475	-4.66100000000018E-12
		0.148	-4.72499999999411E-12
		0.1485	-5.57099999999909E-12
		0.149	-5.06600000000024E-12
		0.1495	-4.5509999999982E-12
		0.15	-5.03099999999901E-12
		0.1505	-4.74299999999985E-12
		0.151	-5.0979999999972E-12
		0.1515	-4.89199999999771E-12
		0.152	-5.15200000000118E-12
		0.1525	-5.27199999999973E-12
		0.153	-5.08099999999509E-12
		0.1535	-5.54999999999571E-12
		0.154	-5.65599999999641E-12
		0.1545	-5.49299999999408E-12
		0.155	-5.37499999999617E-12
		0.1555	-6.17499999999972E-12
		0.156	-6.07899999999559E-12
		0.1565	-6.25299999999812E-12
		0.157	-5.82699999999467E-12
		0.1575	-7.10600000000202E-12
		0.158	-6.25299999999812E-12
		0.1585	-6.61899999999567E-12
		0.159	-6.42000000000172E-12
		0.1595	-6.49100000000119E-12
		0.16	-6.40900000000152E-12
		0.1605	-6.57299999999424E-12
		0.161	-6.62600000000121E-12
		0.1615	-5.95100000000111E-12
		0.162	-6.30599999999847E-12
		0.1625	-6.06499999999775E-12
		0.163	-6.0289999999995E-12
		0.1635	-6.25699999999939E-12
		0.164	-5.7949999999977E-12
		0.1645	-5.63499999999964E-12
		0.165	-5.66699999999661E-12
		0.1655	-5.05200000000239E-12
		0.166	-5.74100000000034E-12
		0.1665	-5.46799999999604E-12
		0.167	-5.38599999999637E-12
		0.1675	-5.4150000000023E-12
		0.168	-5.9789999999968E-12
		0.1685	-6.00400000000146E-12
		0.169	-5.89800000000076E-12
		0.1695	-6.56200000000066E-12
		0.17	-6.78599999999928E-12
		0.1705	-6.81800000000286E-12
		0.171	-6.63999999999906E-12
		0.1715	-6.8039999999984E-12
		0.172	-6.90000000000253E-12
		0.1725	-7.48199999999615E-12
		0.173	-6.70399999999961E-12
		0.1735	-6.52299999999816E-12
		0.174	-6.44499999999976E-12
		0.1745	-6.08600000000113E-12
		0.175	-5.88299999999929E-12
		0.1755	-5.80199999999663E-12
		0.176	-5.65999999999768E-12
		0.1765	-5.46400000000138E-12
		0.177	-4.90999999999683E-12
		0.1775	-4.03599999999616E-12
		0.178	-4.13899999999921E-12
		0.1785	-4.01799999999704E-12
		0.179	-3.80200000000098E-12
		0.1795	-3.8759999999981E-12
		0.18	-3.86899999999917E-12
		0.1805	-3.77699999999632E-12
		0.181	-4.21399999999996E-12
		0.1815	-4.5619999999984E-12
		0.182	-4.84299999999864E-12
		0.1825	-4.62199999999767E-12
		0.183	-5.79099999999643E-12
		0.1835	-5.78399999999751E-12
		0.184	-5.75899999999946E-12
		0.1845	-6.12499999999702E-12
		0.185	-6.0289999999995E-12
		0.1855	-6.19299999999884E-12
		0.186	-6.18499999999629E-12
		0.1865	-6.16099999999526E-12
		0.187	-5.76999999999966E-12
		0.1875	-5.90099999999841E-12
		0.188	-5.94699999999983E-12
		0.1885	-6.01100000000038E-12
		0.189	-5.73099999999715E-12
		0.1895	-5.22300000000066E-12
		0.19	-4.97799999999866E-12
		0.1905	-5.20100000000026E-12
		0.191	-5.07299999999916E-12
		0.1915	-4.69999999999607E-12
		0.192	-4.26699999999369E-12
		0.1925	-4.46600000000088E-12
		0.193	-4.44799999999514E-12
		0.1935	-4.20299999999976E-12
		0.194	-4.24599999999693E-12
		0.1945	-4.63299999999787E-12
		0.195	-5.21200000000046E-12
		0.1955	-5.13000000000079E-12
		0.196	-4.99899999999542E-12
		0.1965	-5.01299999999989E-12
		0.197	-4.69999999999607E-12
		0.1975	-4.87799999999987E-12
		0.198	-5.0410000000022E-12
		0.1985	-4.76099999999897E-12
		0.199	-5.06600000000024E-12
		0.1995	-5.32199999999582E-12
		0.2	-5.17299999999795E-12
		0.2005	-5.05200000000239E-12
		0.201	-5.32599999999709E-12
		0.2015	-5.08800000000063E-12
		0.202	-4.59699999999963E-12
		0.2025	-5.04499999999685E-12
		0.203	-4.89599999999899E-12
		0.2035	-5.19099999999707E-12
		0.204	-4.86699999999967E-12
		0.2045	-4.90599999999556E-12
		0.205	-4.53299999999908E-12
		0.2055	-4.96299999999718E-12
		0.206	-4.73599999999431E-12
		0.2065	-5.18399999999815E-12
		0.207	-5.35800000000068E-12
		0.2075	-4.88200000000114E-12
		0.208	-5.5320000000032E-12
		0.2085	-5.40000000000083E-12
		0.209	-5.70899999999676E-12
		0.2095	-5.01999999999881E-12
		0.21	-5.30799999999797E-12
		0.2105	-4.96299999999718E-12
		0.211	-4.7400000000022E-12
		0.2115	-5.06299999999597E-12
		0.212	-4.66499999999483E-12
		0.2125	-4.83899999999736E-12
		0.213	-4.12100000000009E-12
		0.2135	-4.36999999999675E-12
		0.214	-4.05399999999528E-12
		0.2145	-4.24199999999565E-12
		0.215	-4.20299999999976E-12
		0.2155	-3.85500000000133E-12
		0.216	-4.14599999999814E-12
		0.2165	-3.29399999999786E-12
		0.217	-3.57400000000109E-12
		0.2175	-2.9949999999985E-12
		0.218	-2.97400000000173E-12
		0.2185	-3.16900000000103E-12
		0.219	-2.94899999999707E-12
		0.2195	-2.98799999999958E-12
		0.22	-3.06300000000032E-12
		0.2205	-2.82499999999725E-12
		0.221	-3.26499999999854E-12
		0.2215	-3.43200000000214E-12
		0.222	-3.64900000000183E-12
		0.2225	-3.1339999999998E-12
		0.223	-3.72299999999895E-12
		0.2235	-4.14999999999941E-12
		0.224	-4.33399999999851E-12
		0.2245	-4.22799999999781E-12
		0.225	-3.9439999999933E-12
		0.2255	-4.45899999999534E-12
		0.226	-4.59699999999963E-12
		0.2265	-4.70799999999862E-12
		0.227	-4.38400000000121E-12
		0.2275	-4.59399999999536E-12
		0.228	-4.73199999999965E-12
		0.2285	-4.6679999999991E-12
		0.229	-4.06399999999847E-12
		0.2295	-3.92199999999952E-12
		0.23	-3.95799999999776E-12
		0.2305	-4.06399999999847E-12
		0.231	-4.07899999999994E-12
		0.2315	-3.97599999999689E-12
		0.232	-3.70599999999684E-12
		0.2325	-4.27100000000159E-12
		0.233	-4.41999999999945E-12
		0.2335	-3.59200000000021E-12
		0.234	-3.70599999999684E-12
		0.2345	-3.74099999999807E-12
		0.235	-4.07899999999994E-12
		0.2355	-3.84400000000113E-12
		0.236	-3.69499999999665E-12
		0.2365	-3.79399999999843E-12
		0.237	-3.80499999999862E-12
		0.2375	-3.86200000000025E-12
		0.238	-3.7869999999995E-12
		0.2385	-3.48899999999715E-12
		0.239	-4.25299999999585E-12
		0.2395	-3.87999999999937E-12
		0.24	-3.77299999999504E-12
		0.2405	-3.77699999999632E-12
		0.241	-3.93299999999972E-12
		0.2415	-3.97200000000223E-12
		0.242	-4.08199999999759E-12
		0.2425	-4.35899999999655E-12
		0.243	-4.20699999999442E-12
		0.2435	-5.00199999999969E-12
		0.244	-4.77899999999809E-12
		0.2445	-4.93799999999914E-12
		0.245	-4.952999999994E-12
		0.2455	-5.48899999999942E-12
		0.246	-5.4150000000023E-12
		0.2465	-5.78399999999751E-12
		0.247	-5.14799999999991E-12
		0.2475	-5.59899999999478E-12
		0.248	-5.90799999999733E-12
		0.2485	-5.27599999999439E-12
		0.249	-5.2369999999985E-12
		0.2495	-4.43000000000264E-12
		0.25	-4.97399999999738E-12
		0.2505	-4.91399999999811E-12
		0.251	-4.33399999999851E-12
		0.2515	-4.43799999999857E-12
		0.252	-4.40600000000161E-12
		0.2525	-4.3059999999962E-12
		0.253	-4.37699999999567E-12
		0.2535	-4.26000000000139E-12
		0.254	-4.30999999999748E-12
		0.2545	-4.76099999999897E-12
		0.255	-4.71499999999754E-12
		0.2555	-5.12699999999652E-12
		0.256	-4.88499999999879E-12
		0.2565	-5.25099999999635E-12
		0.257	-5.3649999999996E-12
		0.2575	-5.14499999999564E-12
		0.258	-5.25499999999762E-12
		0.2585	-5.44599999999564E-12
		0.259	-5.4319999999978E-12
		0.2595	-5.0589999999947E-12
		0.26	-5.05599999999705E-12
		0.2605	-4.7400000000022E-12
		0.261	-5.20799999999918E-12
		0.2615	-4.67200000000037E-12
		0.262	-5.14799999999991E-12
		0.2625	-4.82799999999716E-12
		0.263	-5.15200000000118E-12
		0.2635	-5.37499999999617E-12
		0.264	-4.78900000000127E-12
		0.2645	-5.37899999999744E-12
		0.265	-4.6120000000011E-12
		0.2655	-5.05599999999705E-12
		0.266	-5.54600000000105E-12
		0.2665	-5.5320000000032E-12
		0.267	-5.14499999999564E-12
		0.2675	-5.57799999999801E-12
		0.268	-5.56399999999355E-12
		0.2685	-5.46799999999604E-12
		0.269	-5.32900000000136E-12
		0.2695	-5.31899999999817E-12
		0.27	-5.67399999999553E-12
		0.2705	-6.17499999999972E-12
		0.271	-5.68499999999573E-12
		0.2715	-6.16399999999953E-12
		0.272	-5.9789999999968E-12
		0.2725	-6.19599999999649E-12
		0.273	-6.33499999999779E-12
		0.2735	-5.69499999999891E-12
		0.274	-6.21000000000095E-12
		0.2745	-6.38799999999814E-12
		0.275	-6.72199999999873E-12
		0.2755	-6.05799999999882E-12
		0.276	-6.0399999999997E-12
		0.2765	-6.03599999999843E-12
		0.277	-5.57099999999909E-12
		0.2775	-5.49599999999834E-12
		0.278	-5.56399999999355E-12
		0.2785	-4.59399999999536E-12
		0.279	-4.47700000000108E-12
		0.2795	-4.36999999999675E-12
		0.28	-4.17499999999745E-12
		0.2805	-4.51200000000231E-12
		0.281	-4.57999999999752E-12
		0.2815	-4.3059999999962E-12
		0.282	-3.61299999999698E-12
		0.2825	-4.02199999999831E-12
		0.283	-3.81599999999882E-12
		0.2835	-4.16400000000387E-12
		0.284	-4.22799999999781E-12
		0.2845	-4.71099999999626E-12
		0.285	-4.75400000000004E-12
		0.2855	-4.59699999999963E-12
		0.286	-4.92799999999595E-12
		0.2865	-4.90299999999791E-12
		0.287	-5.25099999999635E-12
		0.2875	-5.2369999999985E-12
		0.288	-5.30400000000331E-12
		0.2885	-5.80199999999663E-12
		0.289	-4.76400000000323E-12
		0.2895	-5.31899999999817E-12
		0.29	-4.85299999999521E-12
		0.2905	-4.40899999999926E-12
		0.291	-4.81100000000167E-12
		0.2915	-3.85500000000133E-12
		0.292	-4.37699999999567E-12
		0.2925	-4.03599999999616E-12
		0.293	-3.8089999999999E-12
		0.2935	-3.33599999999801E-12
		0.294	-2.83200000000279E-12
		0.2945	-3.22199999999476E-12
		0.295	-3.21199999999819E-12
		0.2955	-3.06300000000032E-12
		0.296	-3.00899999999634E-12
		0.2965	-3.44999999999465E-12
		0.297	-3.76299999999847E-12
		0.2975	-4.20999999999869E-12
		0.298	-4.00099999999493E-12
		0.2985	-4.00399999999919E-12
		0.299	-4.22799999999781E-12
		0.2995	-4.15699999999833E-12
		0.3	-4.16400000000387E-12
		0.3005	-4.52300000000251E-12
		0.301	-4.03299999999851E-12
		0.3015	-4.29899999999728E-12
		0.302	-4.44100000000284E-12
		0.3025	-4.20699999999442E-12
		0.303	-4.3059999999962E-12
		0.3035	-4.7400000000022E-12
		0.304	-4.69699999999842E-12
		0.3045	-4.94200000000042E-12
		0.305	-4.72199999999646E-12
		0.3055	-5.1199999999976E-12
		0.306	-4.83899999999736E-12
		0.3065	-4.72499999999411E-12
		0.307	-5.19800000000261E-12
		0.3075	-5.05200000000239E-12
		0.308	-4.952999999994E-12
		0.3085	-5.0589999999947E-12
		0.309	-4.89899999999663E-12
		0.3095	-4.97000000000272E-12
		0.31	-4.47700000000108E-12
		0.3105	-4.81800000000059E-12
		0.311	-4.4339999999973E-12
		0.3115	-4.62899999999659E-12
		0.312	-4.53299999999908E-12
		0.3125	-4.2559999999935E-12
		0.313	-5.18700000000241E-12
		0.3135	-4.66100000000018E-12
		0.314	-4.62899999999659E-12
		0.3145	-4.65400000000125E-12
		0.315	-4.81100000000167E-12
		0.3155	-4.4449999999975E-12
		0.316	-4.5619999999984E-12
		0.3165	-4.50899999999805E-12
		0.317	-4.94899999999934E-12
		0.3175	-4.96299999999718E-12
		0.318	-4.53299999999908E-12
		0.3185	-4.9240000000013E-12
		0.319	-4.63999999999679E-12
		0.3195	-4.90999999999683E-12
		0.32	-4.61499999999875E-12
		0.3205	-5.00600000000096E-12
		0.321	-5.2369999999985E-12
		0.3215	-4.33799999999978E-12
		0.322	-5.30400000000331E-12
		0.3225	-5.18700000000241E-12
		0.323	-5.06600000000024E-12
		0.3235	-5.32900000000136E-12
		0.324	-5.70599999999911E-12
		0.3245	-5.22300000000066E-12
		0.325	-6.0399999999997E-12
		0.3255	-5.77999999999623E-12
		0.326	-5.46400000000138E-12
		0.3265	-5.99399999999827E-12
		0.327	-5.16199999999775E-12
		0.3275	-5.47500000000158E-12
		0.328	-5.521000000003E-12
		0.3285	-5.58899999999821E-12
		0.329	-4.89599999999899E-12
		0.3295	-4.89899999999663E-12
		0.33	-5.08399999999936E-12
		0.3305	-4.54099999999501E-12
		0.331	-5.02399999999347E-12
		0.3315	-4.60399999999855E-12
		0.332	-4.81399999999932E-12
		0.3325	-4.9240000000013E-12
		0.333	-4.45500000000068E-12
		0.3335	-3.57800000000236E-12
		0.334	-4.15699999999833E-12
		0.3345	-3.9260000000008E-12
		0.335	-4.7400000000022E-12
		0.3355	-4.04699999999636E-12
		0.336	-4.14599999999814E-12
		0.3365	-4.66499999999483E-12
		0.337	-4.58300000000178E-12
		0.3375	-5.00199999999969E-12
		0.338	-4.64700000000233E-12
		0.3385	-5.28699999999459E-12
		0.339	-5.26199999999654E-12
		0.3395	-5.73099999999715E-12
		0.34	-5.31899999999817E-12
		0.3405	-5.75899999999946E-12
		0.341	-6.12499999999702E-12
		0.3415	-5.52499999999766E-12
		0.342	-5.96199999999469E-12
		0.3425	-5.97599999999915E-12
		0.343	-5.7949999999977E-12
		0.3435	-6.16399999999953E-12
		0.344	-6.00100000000381E-12
		0.3445	-6.38799999999814E-12
		0.345	-5.97199999999788E-12
		0.3455	-6.81399999999497E-12
		0.346	-6.41299999999618E-12
		0.3465	-6.13599999999722E-12
		0.347	-6.77900000000035E-12
		0.3475	-6.23200000000135E-12
		0.348	-6.77499999999908E-12
		0.3485	-6.56600000000194E-12
		0.349	-6.81399999999497E-12
		0.3495	-6.24599999999919E-12
		0.35	-7.12299999999752E-12
		0.3505	-6.29599999999528E-12
		0.351	-6.06799999999539E-12
		0.3515	-6.47299999999545E-12
		0.352	-6.39199999999941E-12
		0.3525	-6.24899999999684E-12
		0.353	-6.44499999999976E-12
		0.3535	-5.98299999999808E-12
		0.354	-6.30599999999847E-12
		0.3545	-5.98699999999935E-12
		0.355	-6.34199999999671E-12
		0.3555	-6.03299999999416E-12
		0.356	-6.39499999999706E-12
		0.3565	-6.60499999999783E-12
		0.357	-6.48699999999992E-12
		0.3575	-6.62600000000121E-12
		0.358	-6.55100000000047E-12
		0.3585	-6.30300000000082E-12
		0.359	-6.8599999999964E-12
		0.3595	-6.8430000000009E-12
		0.36	-6.33800000000205E-12
		0.3605	-7.12699999999879E-12
		0.361	-6.61199999999675E-12
		0.3615	-6.85699999999875E-12
		0.362	-6.99899999999769E-12
		0.3625	-6.54099999999728E-12
		0.363	-7.03500000000255E-12
		0.3635	-6.87499999999787E-12
		0.364	-6.86799999999895E-12
		0.3645	-7.25799999999754E-12
		0.365	-7.44999999999918E-12
		0.3655	-7.43599999999472E-12
		0.366	-7.36900000000314E-12
		0.3665	-7.11299999999433E-12
		0.367	-7.33299999999828E-12
		0.3675	-6.781999999998E-12
		0.368	-7.63100000000063E-12
		0.3685	-7.65299999999441E-12
		0.369	-7.08099999999736E-12
		0.3695	-7.027E-12
		0.37	-7.47499999999723E-12
		0.3705	-7.2339999999965E-12
		0.371	-7.51399999999973E-12
		0.3715	-6.72899999999765E-12
		0.372	-7.027E-12
		0.3725	-7.4789999999985E-12
		0.373	-7.49599999999399E-12
		0.3735	-7.00599999999662E-12
		0.374	-6.92799999999822E-12
		0.3745	-7.05599999999932E-12
		0.375	-6.98499999999985E-12
		0.3755	-6.40199999999598E-12
		0.376	-6.66199999999945E-12
		0.3765	-6.31699999999867E-12
		0.377	-7.77399999999659E-12
		0.3775	-7.30100000000132E-12
		0.378	-6.41599999999383E-12
		0.3785	-7.25799999999754E-12
		0.379	-6.81099999999732E-12
		0.3795	-7.10199999999413E-12
		0.38	-7.00299999999897E-12
		0.3805	-6.78599999999928E-12
		0.381	-6.781999999998E-12
		0.3815	-6.78899999999693E-12
		0.382	-7.1839999999938E-12
		0.3825	-6.71799999999745E-12
		0.383	-7.05599999999932E-12
		0.3835	-6.96399999999646E-12
		0.384	-6.86399999999767E-12
		0.3845	-7.44999999999918E-12
		0.385	-6.49100000000119E-12
		0.3855	-7.08099999999736E-12
		0.386	-6.82100000000051E-12
		0.3865	-6.56200000000066E-12
		0.387	-6.35599999999455E-12
		0.3875	-6.45899999999761E-12
		0.388	-6.40199999999598E-12
		0.3885	-6.50199999999477E-12
		0.389	-6.43399999999957E-12
		0.3895	-6.97800000000092E-12
		0.39	-6.57599999999851E-12
		0.3905	-7.07399999999844E-12
		0.391	-5.77699999999858E-12
		0.3915	-6.36699999999475E-12
		0.392	-6.16399999999953E-12
		0.3925	-6.73599999999657E-12
		0.393	-5.4820000000005E-12
		0.3935	-5.62399999999944E-12
		0.394	-5.75899999999946E-12
		0.3945	-5.53500000000085E-12
		0.395	-6.234999999999E-12
		0.3955	-4.96699999999846E-12
		0.396	-5.43899999999672E-12
		0.3965	-5.27199999999973E-12
		0.397	-5.09499999999956E-12
		0.3975	-5.14799999999991E-12
		0.398	-5.07700000000044E-12
		0.3985	-4.91699999999576E-12
		0.399	-4.68599999999822E-12
		0.3995	-5.03099999999901E-12
		0.4	-5.44999999999692E-12
		0.4005	-4.86699999999967E-12
		0.401	-5.44299999999799E-12
		0.4015	-5.15499999999883E-12
		0.402	-5.0589999999947E-12
		0.4025	-5.21200000000046E-12
		0.403	-5.35100000000175E-12
		0.4035	-5.47500000000158E-12
		0.404	-5.45699999999584E-12
		0.4045	-5.93699999999665E-12
		0.405	-5.11599999999633E-12
		0.4055	-5.37499999999617E-12
		0.406	-5.69200000000127E-12
		0.4065	-5.42199999999461E-12
		0.407	-5.20499999999492E-12
		0.4075	-5.11299999999868E-12
		0.408	-5.11599999999633E-12
		0.4085	-5.21599999999511E-12
		0.409	-5.30400000000331E-12
		0.4095	-5.27599999999439E-12
		0.41	-5.25099999999635E-12
		0.4105	-5.08800000000063E-12
		0.411	-4.88499999999879E-12
		0.4115	-4.7469999999945E-12
		0.412	-5.16899999999668E-12
		0.4125	-4.83199999999844E-12
		0.413	-5.15200000000118E-12
		0.4135	-4.99500000000077E-12
		0.414	-4.70399999999734E-12
		0.4145	-4.66499999999483E-12
		0.415	-4.90999999999683E-12
		0.4155	-4.37399999999802E-12
		0.416	-4.61900000000002E-12
		0.4165	-4.63599999999552E-12
		0.417	-4.82099999999824E-12
		0.4175	-4.87500000000222E-12
		0.418	-4.4229999999971E-12
		0.4185	-4.80000000000147E-12
		0.419	-4.80000000000147E-12
		0.4195	-5.04499999999685E-12
		0.42	-4.37399999999802E-12
		0.4205	-4.58300000000178E-12
		0.421	-4.87100000000094E-12
		0.4215	-4.66100000000018E-12
		0.422	-4.28799999999708E-12
		0.4225	-4.6789999999993E-12
		0.423	-4.21699999999761E-12
		0.4235	-4.24900000000119E-12
		0.424	-4.77099999999554E-12
		0.4245	-4.36599999999547E-12
		0.425	-4.57599999999624E-12
		0.4255	-4.51200000000231E-12
		0.426	-4.35199999999763E-12
		0.4265	-4.73199999999965E-12
		0.427	-4.53299999999908E-12
		0.4275	-4.73599999999431E-12
		0.428	-5.29699999999777E-12
		0.4285	-5.0410000000022E-12
		0.429	-4.54800000000055E-12
		0.4295	-5.38999999999764E-12
		0.43	-5.31499999999689E-12
		0.4305	-4.62599999999895E-12
		0.431	-5.35100000000175E-12
		0.4315	-4.39799999999906E-12
		0.432	-5.01299999999989E-12
		0.4325	-5.31499999999689E-12
		0.433	-4.78199999999573E-12
		0.4335	-4.54399999999928E-12
		0.434	-5.00999999999562E-12
		0.4345	-5.16899999999668E-12
		0.435	-5.4150000000023E-12
		0.4355	-5.30400000000331E-12
		0.436	-5.50699999999854E-12
		0.4365	-4.94200000000042E-12
		0.437	-5.63799999999729E-12
		0.4375	-5.79099999999643E-12
		0.438	-5.8619999999959E-12
		0.4385	-5.89399999999948E-12
		0.439	-5.61700000000052E-12
		0.4395	-5.70599999999911E-12
		0.44	-5.58499999999694E-12
		0.4405	-6.11399999999682E-12
		0.441	-5.79800000000197E-12
		0.4415	-6.05000000000289E-12
		0.442	-5.744999999995E-12
		0.4425	-6.12499999999702E-12
		0.443	-6.06799999999539E-12
		0.4435	-6.09999999999898E-12
		0.444	-6.52999999999708E-12
		0.4445	-6.83599999999536E-12
		0.445	-6.57999999999979E-12
		0.4455	-6.48399999999565E-12
		0.446	-6.84999999999983E-12
		0.4465	-6.56600000000194E-12
		0.447	-6.71099999999853E-12
		0.4475	-6.49100000000119E-12
		0.448	-6.41599999999383E-12
		0.4485	-6.61199999999675E-12
		0.449	-6.82100000000051E-12
		0.4495	-6.69299999999941E-12
		0.45	-6.18899999999757E-12
		0.4505	-6.97399999999965E-12
		0.451	-6.04299999999735E-12
		0.4515	-5.9789999999968E-12
		0.452	-6.34499999999436E-12
		0.4525	-6.6539999999969E-12
		0.453	-6.01799999999931E-12
		0.4535	-5.90499999999968E-12
		0.454	-6.30999999999974E-12
		0.4545	-6.12899999999829E-12
		0.455	-6.64399999999372E-12
		0.4555	-6.66899999999838E-12
		0.456	-6.50199999999477E-12
		0.4565	-6.89199999999998E-12
		0.457	-6.99899999999769E-12
		0.4575	-6.63700000000141E-12
		0.458	-6.87800000000213E-12
		0.4585	-6.84999999999983E-12
		0.459	-7.03100000000128E-12
		0.4595	-6.64399999999372E-12
		0.46	-7.16200000000002E-12
		0.4605	-6.81800000000286E-12
		0.461	-6.71799999999745E-12
		0.4615	-7.0490000000004E-12
		0.462	-6.52999999999708E-12
		0.4625	-6.781999999998E-12
		0.463	-7.04199999999486E-12
		0.4635	-7.12699999999879E-12
		0.464	-7.21200000000273E-12
		0.4645	-7.36900000000314E-12
		0.465	-7.13399999999771E-12
		0.4655	-7.6739999999978E-12
		0.466	-7.60999999999725E-12
		0.4665	-6.87099999999659E-12
		0.467	-7.64199999999421E-12
		0.4675	-7.5349999999965E-12
		0.468	-7.21200000000273E-12
		0.4685	-7.81599999999674E-12
		0.469	-7.61399999999852E-12
		0.4695	-7.83399999999586E-12
		0.47	-7.31499999999916E-12
		0.4705	-7.1729999999936E-12
		0.471	-6.90000000000253E-12
		0.4715	-6.76800000000016E-12
		0.472	-7.73399999999707E-12
		0.4725	-7.20499999999718E-12
		0.473	-6.93499999999714E-12
		0.4735	-6.57599999999851E-12
		0.474	-6.31699999999867E-12
		0.4745	-6.0399999999997E-12
		0.475	-6.25699999999939E-12
		0.4755	-5.35100000000175E-12
		0.476	-5.48600000000177E-12
		0.4765	-5.74100000000034E-12
		0.477	-5.30099999999905E-12
		0.4775	-5.71299999999803E-12
		0.478	-5.989999999997E-12
		0.4785	-5.29400000000013E-12
		0.479	-5.60999999999498E-12
		0.4795	-6.39499999999706E-12
		0.48	-5.84799999999806E-12
		0.4805	-5.80900000000217E-12
		0.481	-6.25999999999704E-12
		0.4815	-6.29599999999528E-12
		0.482	-6.51199999999796E-12
		0.4825	-6.89599999999464E-12
		0.483	-7.24800000000097E-12
		0.4835	-7.20499999999718E-12
		0.484	-7.51800000000101E-12
		0.4845	-7.19099999999934E-12
		0.485	-7.11999999999987E-12
		0.4855	-7.14100000000325E-12
		0.486	-7.05899999999697E-12
		0.4865	-6.44499999999976E-12
		0.487	-6.28499999999508E-12
		0.4875	-6.11399999999682E-12
		0.488	-5.62399999999944E-12
		0.4885	-6.17499999999972E-12
		0.489	-5.1089999999974E-12
		0.4895	-5.28299999999993E-12
		0.49	-4.92799999999595E-12
		0.4905	-4.78199999999573E-12
		0.491	-4.51599999999697E-12
		0.4915	-4.27100000000159E-12
		0.492	-4.34899999999998E-12
		0.4925	-4.56899999999732E-12
		0.493	-4.88900000000006E-12
		0.4935	-4.00099999999493E-12
		0.494	-4.17099999999618E-12
		0.4945	-4.54099999999501E-12
		0.495	-4.70399999999734E-12
		0.4955	-4.76799999999789E-12
		0.496	-4.71499999999754E-12
		0.4965	-5.03099999999901E-12
		0.497	-5.37199999999852E-12
		0.4975	-5.61299999999924E-12
		0.498	-4.81800000000059E-12
		0.4985	-4.85699999999648E-12
		0.499	-5.05200000000239E-12
		0.4995	-4.99899999999542E-12
		0.5	-5.4710000000003E-12
		0.5005	-5.06600000000024E-12
		0.501	-5.21200000000046E-12
		0.5015	-4.90599999999556E-12
		0.502	-5.1089999999974E-12
		0.5025	-4.74999999999877E-12
		0.503	-5.30099999999905E-12
		0.5035	-5.30799999999797E-12
		0.504	-5.67399999999553E-12
		0.5045	-5.37199999999852E-12
		0.505	-5.08099999999509E-12
		0.5055	-5.40399999999549E-12
		0.506	-5.27199999999973E-12
		0.5065	-5.7339999999948E-12
		0.507	-5.69200000000127E-12
		0.5075	-5.11599999999633E-12
		0.508	-5.49999999999962E-12
		0.5085	-5.63499999999964E-12
		0.509	-5.27599999999439E-12
		0.5095	-5.32599999999709E-12
		0.51	-4.93100000000022E-12
		0.5105	-5.33299999999602E-12
		0.511	-5.02699999999773E-12
		0.5115	-4.90999999999683E-12
		0.512	-4.49399999999657E-12
		0.5125	-5.01700000000116E-12
		0.513	-4.60399999999855E-12
		0.5135	-4.06399999999847E-12
		0.514	-4.6679999999991E-12
		0.5145	-4.02899999999724E-12
		0.515	-4.59699999999963E-12
		0.5155	-4.03599999999616E-12
		0.516	-4.48699999999765E-12
		0.5165	-4.39799999999906E-12
		0.517	-4.5619999999984E-12
		0.5175	-4.52300000000251E-12
		0.518	-4.19199999999957E-12
		0.5185	-4.69699999999842E-12
		0.519	-4.30999999999748E-12
		0.5195	-4.58300000000178E-12
		0.52	-4.96299999999718E-12
		0.5205	-4.7469999999945E-12
		0.521	-4.5619999999984E-12
		0.5215	-4.7469999999945E-12
		0.522	-4.57299999999859E-12
		0.5225	-4.14300000000049E-12
		0.523	-4.71099999999626E-12
		0.5235	-4.92100000000365E-12
		0.524	-4.99500000000077E-12
		0.5245	-5.2259999999983E-12
		0.525	-4.87100000000094E-12
		0.5255	-5.4820000000005E-12
		0.526	-5.12699999999652E-12
		0.5265	-4.82499999999952E-12
		0.527	-4.99500000000077E-12
		0.5275	-5.21200000000046E-12
		0.528	-4.81800000000059E-12
		0.5285	-5.09099999999828E-12
		0.529	-4.86699999999967E-12
		0.5295	-4.23099999999545E-12
		0.53	-4.82499999999952E-12
		0.5305	-4.81800000000059E-12
		0.531	-4.25299999999585E-12
		0.5315	-4.21699999999761E-12
		0.532	-4.39500000000141E-12
		0.5325	-4.63299999999787E-12
		0.533	-4.93799999999914E-12
		0.5335	-4.64399999999807E-12
		0.534	-5.03399999999666E-12
		0.5345	-4.74999999999877E-12
		0.535	-5.00999999999562E-12
		0.5355	-4.45899999999534E-12
		0.536	-4.54800000000055E-12
		0.5365	-5.17299999999795E-12
		0.537	-4.39500000000141E-12
		0.5375	-4.23499999999673E-12
		0.538	-3.80499999999862E-12
		0.5385	-3.59599999999487E-12
		0.539	-4.04699999999636E-12
		0.5395	-4.32699999999959E-12
		0.54	-3.7979999999997E-12
		0.5405	-3.31799999999889E-12
		0.541	-3.27199999999746E-12
		0.5415	-3.48199999999823E-12
		0.542	-3.30400000000105E-12
		0.5425	-3.28999999999658E-12
		0.543	-3.25799999999962E-12
		0.5435	-4.08199999999759E-12
		0.544	-4.28099999999816E-12
		0.5445	-4.45899999999534E-12
		0.545	-4.22799999999781E-12
		0.5455	-5.16899999999668E-12
		0.546	-5.26900000000208E-12
		0.5465	-5.61299999999924E-12
		0.547	-5.84099999999913E-12
		0.5475	-6.0289999999995E-12
		0.548	-6.67899999999495E-12
		0.5485	-6.46299999999888E-12
		0.549	-6.82100000000051E-12
		0.5495	-6.44099999999849E-12
		0.55	-6.36999999999902E-12
		0.5505	-6.36300000000009E-12
		0.551	-6.3519999999999E-12
		0.5515	-6.36699999999475E-12
		0.552	-6.63999999999906E-12
		0.5525	-6.25999999999704E-12
		0.553	-5.744999999995E-12
		0.5535	-5.42900000000015E-12
		0.554	-5.2259999999983E-12
		0.5545	-5.37199999999852E-12
		0.555	-5.56699999999782E-12
		0.5555	-5.05200000000239E-12
		0.556	-5.35100000000175E-12
		0.5565	-4.80000000000147E-12
		0.557	-4.96699999999846E-12
		0.5575	-5.66699999999661E-12
		0.558	-5.29400000000013E-12
		0.5585	-5.50299999999727E-12
		0.559	-5.89100000000184E-12
		0.5595	-6.12199999999937E-12
		0.56	-5.89100000000184E-12
		0.5605	-5.99699999999592E-12
		0.561	-6.23200000000135E-12
		0.5615	-6.234999999999E-12
		0.562	-6.49500000000247E-12
		0.5625	-6.50199999999477E-12
		0.563	-6.87499999999787E-12
		0.5635	-7.21200000000273E-12
		0.564	-7.43599999999472E-12
		0.5645	-7.44000000000261E-12
		0.565	-6.90300000000018E-12
		0.5655	-7.31200000000152E-12
		0.566	-7.23700000000077E-12
		0.5665	-7.37899999999971E-12
		0.567	-6.9600000000018E-12
		0.5675	-7.47499999999723E-12
		0.568	-7.32899999999701E-12
		0.5685	-6.89199999999998E-12
		0.569	-7.00299999999897E-12
		0.5695	-6.86799999999895E-12
		0.57	-6.49800000000012E-12
		0.5705	-6.99499999999642E-12
		0.571	-6.9099999999991E-12
		0.5715	-6.234999999999E-12
		0.572	-6.30300000000082E-12
		0.5725	-6.536999999996E-12
		0.573	-6.98799999999749E-12
		0.5735	-6.87099999999659E-12
		0.574	-6.7929999999982E-12
		0.5745	-6.72899999999765E-12
		0.575	-7.14799999999556E-12
		0.5755	-6.87499999999787E-12
		0.576	-7.25099999999861E-12
		0.5765	-6.67200000000264E-12
		0.577	-6.99199999999877E-12
		0.5775	-6.50900000000031E-12
		0.578	-6.38099999999922E-12
		0.5785	-6.66199999999945E-12
		0.579	-6.48399999999565E-12
		0.5795	-6.30999999999974E-12
		0.58	-6.84599999999855E-12
		0.5805	-5.9119999999986E-12
		0.581	-6.31999999999631E-12
		0.5815	-6.30599999999847E-12
		0.582	-6.26700000000258E-12
		0.5825	-6.05799999999882E-12
		0.583	-6.30300000000082E-12
		0.5835	-6.41299999999618E-12
		0.584	-6.51199999999796E-12
		0.5845	-6.60100000000317E-12
		0.585	-6.30300000000082E-12
		0.5855	-6.96700000000073E-12
		0.586	-7.11299999999433E-12
		0.5865	-6.48699999999992E-12
		0.587	-6.69299999999941E-12
		0.5875	-6.21699999999988E-12
		0.588	-6.38799999999814E-12
		0.5885	-6.73599999999657E-12
		0.589	-6.63999999999906E-12
		0.5895	-6.12499999999702E-12
		0.59	-6.06799999999539E-12
		0.5905	-6.52999999999708E-12
		0.591	-6.11399999999682E-12
		0.5915	-6.23200000000135E-12
		0.592	-6.42699999999403E-12
		0.5925	-6.35599999999455E-12
		0.593	-6.09700000000133E-12
		0.5935	-5.63099999999836E-12
		0.594	-5.0410000000022E-12
		0.5945	-5.41799999999995E-12
		0.595	-5.69200000000127E-12
		0.5955	-5.521000000003E-12
		0.596	-5.43899999999672E-12
		0.5965	-5.54999999999571E-12
		0.597	-5.26900000000208E-12
		0.5975	-5.74799999999927E-12
		0.598	-5.21599999999511E-12
		0.5985	-5.31899999999817E-12
		0.599	-5.04899999999813E-12
		0.5995	-5.29699999999777E-12
		0.6	-5.3429999999992E-12
		0.6005	-5.0410000000022E-12
		0.601	-5.37899999999744E-12
		0.6015	-5.51000000000281E-12
		0.602	-4.83499999999609E-12
		0.6025	-4.9240000000013E-12
		0.603	-5.2369999999985E-12
		0.6035	-5.59899999999478E-12
		0.604	-5.18700000000241E-12
		0.6045	-5.35100000000175E-12
		0.605	-4.76400000000323E-12
		0.6055	-5.06600000000024E-12
		0.606	-4.93799999999914E-12
		0.6065	-5.09099999999828E-12
		0.607	-5.2259999999983E-12
		0.6075	-4.9240000000013E-12
		0.608	-5.17999999999687E-12
		0.6085	-5.50699999999854E-12
		0.609	-5.14499999999564E-12
		0.6095	-4.98499999999758E-12
		0.61	-4.88900000000006E-12
		0.6105	-4.62199999999767E-12
		0.611	-4.6789999999993E-12
		0.6115	-4.81399999999932E-12
		0.612	-4.49099999999893E-12
		0.6125	-5.03399999999666E-12
		0.613	-4.66499999999483E-12
		0.6135	-5.22300000000066E-12
		0.614	-4.39799999999906E-12
		0.6145	-5.03799999999793E-12
		0.615	-4.67200000000037E-12
		0.6155	-4.49099999999893E-12
		0.616	-4.14300000000049E-12
		0.6165	-4.44100000000284E-12
		0.617	-3.88699999999829E-12
		0.6175	-3.55999999999663E-12
		0.618	-4.05699999999954E-12
		0.6185	-3.30099999999678E-12
		0.619	-3.32200000000017E-12
		0.6195	-4.06100000000082E-12
		0.62	-4.27399999999923E-12
		0.6205	-3.37200000000287E-12
		0.621	-4.78199999999573E-12
		0.6215	-4.07200000000102E-12
		0.622	-4.46600000000088E-12
		0.6225	-4.4729999999998E-12
		0.623	-4.49399999999657E-12
		0.6235	-4.91699999999576E-12
		0.624	-5.38599999999637E-12
		0.6245	-5.46400000000138E-12
		0.625	-5.21599999999511E-12
		0.6255	-5.54600000000105E-12
		0.626	-5.56399999999355E-12
		0.6265	-5.10499999999613E-12
		0.627	-5.70899999999676E-12
		0.6275	-5.23999999999615E-12
		0.628	-5.41799999999995E-12
		0.6285	-5.20799999999918E-12
		0.629	-5.80199999999663E-12
		0.6295	-5.32900000000136E-12
		0.63	-5.76300000000074E-12
		0.6305	-5.21200000000046E-12
		0.631	-5.43599999999907E-12
		0.6315	-5.31099999999562E-12
		0.632	-5.58100000000228E-12
		0.6325	-6.04299999999735E-12
		0.633	-5.51000000000281E-12
		0.6335	-5.3429999999992E-12
		0.634	-5.37499999999617E-12
		0.6345	-5.08399999999936E-12
		0.635	-5.62800000000072E-12
		0.6355	-5.42900000000015E-12
		0.636	-5.42900000000015E-12
		0.6365	-5.58899999999821E-12
		0.637	-5.90799999999733E-12
		0.6375	-5.94400000000219E-12
		0.638	-5.84099999999913E-12
		0.6385	-6.14999999999506E-12
		0.639	-5.8619999999959E-12
		0.6395	-6.59399999999763E-12
		0.64	-5.989999999997E-12
		0.6405	-6.00400000000146E-12
		0.641	-6.07500000000093E-12
		0.6415	-5.82300000000001E-12
		0.642	-6.09700000000133E-12
		0.6425	-5.98299999999808E-12
		0.643	-6.0399999999997E-12
		0.6435	-6.45199999999869E-12
		0.644	-6.14299999999614E-12
		0.6445	-6.18899999999757E-12
		0.645	-6.36300000000009E-12
		0.6455	-6.72199999999873E-12
		0.646	-6.21699999999988E-12
		0.6465	-6.9099999999991E-12
		0.647	-6.7929999999982E-12
		0.6475	-7.73799999999835E-12
		0.648	-7.36499999999525E-12
		0.6485	-7.50000000000189E-12
		0.649	-7.95499999999804E-12
		0.6495	-8.10000000000124E-12
		0.65	-7.5459999999967E-12
		0.6505	-7.87299999999837E-12
		0.651	-7.43599999999472E-12
		0.6515	-7.74199999999962E-12
		0.652	-7.65299999999441E-12
		0.6525	-8.17899999999665E-12
		0.653	-7.5569999999969E-12
		0.6535	-7.62400000000171E-12
		0.654	-7.21200000000273E-12
		0.6545	-7.02000000000108E-12
		0.655	-7.30499999999597E-12
		0.6555	-6.55799999999939E-12
		0.656	-6.76499999999589E-12
		0.6565	-6.75000000000104E-12
		0.657	-6.97800000000092E-12
		0.6575	-6.45899999999761E-12
		0.658	-6.25999999999704E-12
		0.6585	-5.82999999999893E-12
		0.659	-6.3519999999999E-12
		0.6595	-6.41599999999383E-12
		0.66	-6.00799999999612E-12
		0.6605	-5.88700000000056E-12
		0.661	-5.97199999999788E-12
		0.6615	-5.44299999999799E-12
		0.662	-6.15299999999933E-12
		0.6625	-5.59200000000248E-12
		0.663	-6.48399999999565E-12
		0.6635	-6.40199999999598E-12
		0.664	-6.98499999999985E-12
		0.6645	-6.57599999999851E-12
		0.665	-6.08999999999579E-12
		0.6655	-7.56399999999582E-12
		0.666	-6.76499999999589E-12
		0.6665	-6.86799999999895E-12
		0.667	-6.75000000000104E-12
		0.6675	-6.1179999999981E-12
		0.668	-6.81099999999732E-12
		0.6685	-6.37400000000029E-12
		0.669	-6.48399999999565E-12
		0.6695	-5.65299999999876E-12
		0.67	-6.26700000000258E-12
		0.6705	-5.70899999999676E-12
		0.671	-4.85299999999521E-12
		0.6715	-5.11599999999633E-12
		0.672	-5.60999999999498E-12
		0.6725	-4.56899999999732E-12
		0.673	-5.4710000000003E-12
		0.6735	-5.02399999999347E-12
		0.674	-5.03799999999793E-12
		0.6745	-4.76400000000323E-12
		0.675	-5.0589999999947E-12
		0.6755	-4.8070000000004E-12
		0.676	-5.25099999999635E-12
		0.6765	-5.34699999999386E-12
		0.677	-5.1089999999974E-12
		0.6775	-5.45699999999584E-12
		0.678	-4.45899999999534E-12
		0.6785	-5.49599999999834E-12
		0.679	-5.25499999999762E-12
		0.6795	-5.04899999999813E-12
		0.68	-5.00600000000096E-12
		0.6805	-4.7400000000022E-12
		0.681	-5.23999999999615E-12
		0.6815	-5.06299999999597E-12
		0.682	-5.25099999999635E-12
		0.6825	-5.1199999999976E-12
		0.683	-4.88200000000114E-12
		0.6835	-5.37499999999617E-12
		0.684	-5.67699999999979E-12
		0.6845	-5.40699999999975E-12
		0.685	-5.49299999999408E-12
		0.6855	-5.38599999999637E-12
		0.686	-5.62800000000072E-12
		0.6865	-5.28699999999459E-12
		0.687	-5.2479999999987E-12
		0.6875	-5.16599999999903E-12
		0.688	-5.42199999999461E-12
		0.6885	-5.4820000000005E-12
		0.689	-5.3649999999996E-12
		0.6895	-5.17999999999687E-12
		0.69	-5.06600000000024E-12
		0.6905	-5.04499999999685E-12
		0.691	-5.20100000000026E-12
		0.6915	-4.72499999999411E-12
		0.692	-4.84599999999628E-12
		0.6925	-5.08399999999936E-12
		0.693	-4.92799999999595E-12
		0.6935	-4.65099999999699E-12
		0.694	-4.28499999999943E-12
		0.6945	-4.60399999999855E-12
		0.695	-4.21399999999996E-12
		0.6955	-4.05399999999528E-12
		0.696	-4.26299999999904E-12
		0.6965	-3.75199999999827E-12
		0.697	-4.4449999999975E-12
		0.6975	-4.36599999999547E-12
		0.698	-3.26899999999982E-12
		0.6985	-4.21699999999761E-12
		0.699	-4.07499999999867E-12
		0.6995	-3.77699999999632E-12
		0.7	-3.992999999999E-12
		0.7005	-3.72299999999895E-12
		0.701	-3.71299999999577E-12
		0.7015	-3.62400000000379E-12
		0.702	-4.22099999999888E-12
		0.7025	-3.70599999999684E-12
		0.703	-4.09599999999543E-12
		0.7035	-4.49099999999893E-12
		0.704	-4.5509999999982E-12
		0.7045	-3.98600000000007E-12
		0.705	-3.97899999999453E-12
		0.7055	-4.82499999999952E-12
		0.706	-4.52300000000251E-12
		0.7065	-4.63999999999679E-12
		0.707	-3.96100000000203E-12
		0.7075	-4.86400000000202E-12
		0.708	-5.15900000000011E-12
		0.7085	-4.75400000000004E-12
		0.709	-4.69999999999607E-12
		0.7095	-4.92799999999595E-12
		0.71	-5.0979999999972E-12
		0.7105	-4.82499999999952E-12
		0.711	-4.22099999999888E-12
		0.7115	-4.729000000002E-12
		0.712	-4.61900000000002E-12
		0.7125	-5.521000000003E-12
		0.713	-4.6679999999991E-12
		0.7135	-4.99500000000077E-12
		0.714	-5.06600000000024E-12
		0.7145	-4.99500000000077E-12
		0.715	-4.89899999999663E-12
		0.7155	-4.22099999999888E-12
		0.716	-4.64700000000233E-12
		0.7165	-4.82499999999952E-12
		0.717	-4.84999999999756E-12
		0.7175	-4.98799999999523E-12
		0.718	-4.74999999999877E-12
		0.7185	-5.30799999999797E-12
		0.719	-5.15900000000011E-12
		0.7195	-5.2259999999983E-12
		0.72	-5.57799999999801E-12
		0.7205	-5.14499999999564E-12
		0.721	-5.47500000000158E-12
		0.7215	-5.62399999999944E-12
		0.722	-5.54999999999571E-12
		0.7225	-5.2369999999985E-12
		0.723	-5.67699999999979E-12
		0.7235	-5.51399999999746E-12
		0.724	-5.40699999999975E-12
		0.7245	-5.35800000000068E-12
		0.725	-5.32599999999709E-12
		0.7255	-5.85899999999825E-12
		0.726	-5.43599999999907E-12
		0.7265	-5.59200000000248E-12
		0.727	-5.84099999999913E-12
		0.7275	-5.67000000000087E-12
		0.728	-6.03299999999416E-12
		0.7285	-6.65799999999818E-12
		0.729	-6.04699999999862E-12
		0.7295	-6.37699999999794E-12
		0.73	-6.12499999999702E-12
		0.7305	-6.37699999999794E-12
		0.731	-6.32799999999886E-12
		0.7315	-6.08600000000113E-12
		0.732	-5.77699999999858E-12
		0.7325	-6.22499999999581E-12
		0.733	-6.42299999999937E-12
		0.7335	-6.00100000000381E-12
		0.734	-5.48600000000177E-12
		0.7345	-5.85899999999825E-12
		0.735	-6.62999999999587E-12
		0.7355	-5.69499999999891E-12
		0.736	-5.92599999999645E-12
		0.7365	-6.00400000000146E-12
		0.737	-5.38599999999637E-12
		0.7375	-5.65599999999641E-12
		0.738	-5.61700000000052E-12
		0.7385	-6.25999999999704E-12
		0.739	-5.9119999999986E-12
		0.7395	-6.36000000000245E-12
		0.74	-5.93299999999537E-12
		0.7405	-6.36000000000245E-12
		0.741	-6.56899999999959E-12
		0.7415	-6.36000000000245E-12
		0.742	-6.98499999999985E-12
		0.7425	-6.84599999999855E-12
		0.743	-7.14799999999556E-12
		0.7435	-6.9099999999991E-12
		0.744	-7.34399999999848E-12
		0.7445	-7.27299999999901E-12
		0.745	-7.57800000000028E-12
		0.7455	-7.01699999999681E-12
		0.746	-7.32199999999809E-12
		0.7465	-7.31200000000152E-12
		0.747	-7.43200000000006E-12
		0.7475	-7.13000000000306E-12
		0.748	-7.54299999999905E-12
		0.7485	-7.5349999999965E-12
		0.749	-7.61699999999617E-12
		0.7495	-7.14799999999556E-12
		0.75	-7.51399999999973E-12
		0.7505	-7.09500000000182E-12
		0.751	-6.76499999999589E-12
		0.7515	-6.59000000000297E-12
		0.752	-7.05899999999697E-12
		0.7525	-7.04199999999486E-12
		0.753	-7.0380000000002E-12
		0.7535	-6.88900000000233E-12
		0.754	-7.44699999999492E-12
		0.7545	-7.43599999999472E-12
		0.755	-7.44300000000026E-12
		0.7555	-7.06299999999824E-12
		0.756	-7.65299999999441E-12
		0.7565	-7.3509999999974E-12
		0.757	-7.72399999999388E-12
		0.7575	-7.5849999999992E-12
		0.758	-7.33999999999721E-12
		0.7585	-7.34399999999848E-12
		0.759	-7.65999999999995E-12
		0.7595	-7.8410000000014E-12
		0.76	-7.49599999999399E-12
		0.7605	-8.21399999999788E-12
		0.761	-7.71700000000158E-12
		0.7615	-7.81299999999909E-12
		0.762	-8.11099999999482E-12
		0.7625	-7.83700000000013E-12
		0.763	-7.38300000000099E-12
		0.7635	-8.27099999999951E-12
		0.764	-7.82299999999566E-12
		0.7645	-7.52799999999758E-12
		0.765	-7.81599999999674E-12
		0.7655	-7.42199999999688E-12
		0.766	-7.78099999999551E-12
		0.7665	-7.32599999999936E-12
		0.767	-6.9209999999993E-12
		0.7675	-6.83899999999963E-12
		0.768	-6.71099999999853E-12
		0.7685	-7.3509999999974E-12
		0.769	-6.74699999999677E-12
		0.7695	-6.40599999999726E-12
		0.77	-5.99399999999827E-12
		0.7705	-6.51199999999796E-12
		0.771	-6.52299999999816E-12
		0.7715	-6.06799999999539E-12
		0.772	-5.98699999999935E-12
		0.7725	-6.24899999999684E-12
		0.773	-6.01500000000166E-12
		0.7735	-5.55299999999997E-12
		0.774	-5.40699999999975E-12
		0.7745	-5.06600000000024E-12
		0.775	-5.86599999999718E-12
		0.7755	-4.83499999999609E-12
		0.776	-5.30099999999905E-12
		0.7765	-4.29899999999728E-12
		0.777	-4.94899999999934E-12
		0.7775	-4.66499999999483E-12
		0.778	-4.54399999999928E-12
		0.7785	-4.86400000000202E-12
		0.779	-4.49099999999893E-12
		0.7795	-4.77099999999554E-12
		0.78	-4.53299999999908E-12
		0.7805	-4.49099999999893E-12
		0.781	-4.98499999999758E-12
		0.7815	-4.72499999999411E-12
		0.782	-5.20799999999918E-12
		0.7825	-4.68999999999949E-12
		0.783	-5.71299999999803E-12
		0.7835	-5.41799999999995E-12
		0.784	-5.16599999999903E-12
		0.7845	-5.35100000000175E-12
		0.785	-5.49999999999962E-12
		0.7855	-5.63099999999836E-12
		0.786	-5.26499999999419E-12
		0.7865	-5.04899999999813E-12
		0.787	-4.99200000000312E-12
		0.7875	-5.32199999999582E-12
		0.788	-5.48899999999942E-12
		0.7885	-5.20799999999918E-12
		0.789	-5.42199999999461E-12
		0.7895	-4.87100000000094E-12
		0.79	-4.88200000000114E-12
		0.7905	-4.83199999999844E-12
		0.791	-4.88900000000006E-12
		0.7915	-4.66499999999483E-12
		0.792	-4.81800000000059E-12
		0.7925	-4.85299999999521E-12
		0.793	-4.46199999999961E-12
		0.7935	-2.84199999999936E-12
		0.794	-2.53299999999681E-12
		0.7945	-2.07099999999512E-12
		0.795	-1.83999999999759E-12
		0.7955	-1.22199999999911E-12
		0.796	-1.25099999999843E-12
		0.7965	-1.21899999999484E-12
		0.797	-5.78999999995971E-13
		0.7975	-6.61000000002258E-13
		0.798	-3.9800000000114E-13
		0.7985	-5.11999999997775E-13
		0.799	1.80000000057379E-14
		0.7995	-3.76999999997754E-13
		0.8	1.14000000003253E-13
		0.8005	2.45000000001998E-13
		0.801	-1.35000000000021E-13
		0.8015	-5.079999999965E-13
		0.802	3.44000000003778E-13
		0.8025	4.93999999998654E-13
		0.803	5.00000000027037E-14
		0.8035	-2.9899999999936E-13
		0.804	-1.48999999997866E-13
		0.8045	-1.21000000002175E-13
		0.805	3.69000000001821E-13
		0.8055	-6.00999999996367E-13
		0.806	1.38000000004286E-13
		0.8065	-2.1699999999969E-13
		0.807	-4.2699999999384E-13
		0.8075	-1.73999999995909E-13
		0.808	-2.83999999997887E-13
		0.8085	-1.170000000009E-13
		0.809	-3.72999999996479E-13
		0.8095	-6.88999999997949E-13
		0.81	7.00000000554012E-15
		0.8105	-5.93000000000434E-13
		0.811	-3.99999999465764E-15
		0.8115	1.94999999999295E-13
		0.812	-3.12999999997205E-13
		0.8125	-5.86000000001512E-13
		0.813	-1.10000000001978E-14
		0.8135	-1.21000000002175E-13
		0.814	1.38000000004286E-13
		0.8145	-3.99999999465764E-15
		0.815	-1.63999999999339E-13
		0.8155	-8.19999999996695E-14
		0.816	-1.63999999999339E-13
		0.8165	-5.40000000000083E-13
		0.817	-2.0999999999415E-13
		0.8175	-6.249999999974E-13
		0.818	-7.49999999994233E-13
		0.8185	-4.82999999998457E-13
		0.819	-1.41999999998943E-13
		0.8195	-9.76999999997111E-13
		0.82	-7.59999999997421E-13
		0.8205	-9.56000000000343E-13
		0.821	-1.21200000000254E-12
		0.8215	-7.56999999999773E-13
		0.822	-1.39299999999737E-12
		0.8225	-8.10000000000124E-13
		0.823	-9.5899999999799E-13
		0.8235	-1.53899999999759E-12
		0.824	-1.46399999999684E-12
		0.8245	-8.10000000000124E-13
		0.825	-9.95000000002849E-13
		0.8255	-1.8799999999971E-12
		0.826	-8.67000000001751E-13
		0.8265	-1.47099999999577E-12
		0.827	-1.53099999999504E-12
		0.8275	-1.52099999999847E-12
		0.828	-1.86499999999563E-12
		0.8285	-1.96500000000104E-12
		0.829	-1.61299999999471E-12
		0.8295	-1.62000000000025E-12
		0.83	-1.70499999999757E-12
		0.8305	-1.28300000000201E-12
		0.831	-1.38599999999845E-12
		0.8315	-1.21899999999484E-12
		0.832	-1.55299999999543E-12
		0.8325	-9.80999999998386E-13
		0.833	-1.14799999999537E-12
		0.8335	-1.15500000000091E-12
		0.834	-1.27599999999647E-12
		0.8345	-6.81999999999026E-13
		0.835	-1.2439999999995E-12
		0.8355	-7.74999999998894E-13
		0.836	-9.27000000001025E-13
		0.8365	-3.69999999998831E-13
		0.837	-1.23299999999931E-12
		0.8375	-9.24000000003377E-13
		0.838	-2.19999999997338E-13
		0.8385	-1.01299999999535E-12
		0.839	-8.85000000000871E-13
		0.8395	-4.29999999998105E-13
		0.84	-4.97999999993312E-13
		0.8405	-5.93000000000434E-13
		0.841	-4.22999999999183E-13
		0.8415	-7.45999999999575E-13
		0.842	-6.00999999996367E-13
		0.8425	-4.18999999997908E-13
		0.843	-7.03999999999422E-13
		0.8435	-1.23700000000058E-12
		0.844	-5.51000000000281E-13
		0.8445	-1.06600000000232E-12
		0.845	-7.07000000003687E-13
		0.8455	-1.11899999999605E-12
		0.846	-1.00599999999643E-12
		0.8465	-1.50999999999827E-12
		0.847	-1.3219999999979E-12
		0.8475	-1.16899999999876E-12
		0.848	-1.29699999999986E-12
		0.8485	-1.46700000000111E-12
		0.849	-1.47099999999577E-12
		0.8495	-2.02500000000031E-12
		0.85	-1.14400000000071E-12
		0.8505	-1.49600000000043E-12
		0.851	-1.63799999999937E-12
		0.8515	-1.05500000000212E-12
		0.852	-1.76899999999811E-12
		0.8525	-9.76999999997111E-13
		0.853	-1.38599999999845E-12
		0.8535	-7.88999999996739E-13
		0.854	-9.19999999995485E-13
		0.8545	-6.67999999994564E-13
		0.855	-7.67999999999971E-13
		0.8555	-4.18999999997908E-13
		0.856	-2.23999999998613E-13
		0.8565	-7.79999999983944E-14
		0.857	-1.81000000001449E-13
		0.8575	-2.83999999997887E-13
		0.858	-4.75999999999534E-13
		0.8585	3.20000000035832E-14
		0.859	-2.27999999999888E-13
		0.8595	7.39999999971193E-14
		0.86	-2.48999999996656E-13
		0.8605	9.90000000017799E-14
		0.861	-3.95000000003492E-13
		0.8615	-3.59999999982409E-14
		0.862	4.3300000000237E-13
		0.8625	5.08000000003117E-13
		0.863	7.09999999994717E-14
		0.8635	7.39999999971193E-14
		0.864	-3.79999999995402E-13
		0.8645	1.41999999998943E-13
		0.865	4.1500000000325E-13
		0.8655	-3.2699999999505E-13
		0.866	-7.09999999994717E-14
		0.8665	5.47000000005623E-13
		0.867	6.70000000048141E-14
		0.8675	1.28000000001098E-13
		0.868	4.11999999998985E-13
		0.8685	1.9900000000057E-13
		0.869	-3.19999999969658E-14
		0.8695	6.18000000005095E-13
		0.87	5.40000000000083E-13
		0.8705	3.80000000002019E-13
		0.871	9.01999999996364E-13
		0.8715	6.63999999999906E-13
		0.872	7.39000000000653E-13
		0.8725	7.34999999999378E-13
		0.873	9.80000000001376E-13
		0.8735	7.96000000002279E-13
		0.874	1.13700000000179E-12
		0.8745	9.27000000001025E-13
		0.875	2.12999999998415E-13
		0.8755	1.23299999999931E-12
		0.876	9.09000000001904E-13
		0.8765	5.26000000002238E-13
		0.877	5.79000000002589E-13
		0.8775	7.10000000001334E-13
		0.878	1.04100000000428E-12
		0.8785	9.41000000005487E-13
		0.879	1.32500000000216E-12
		0.8795	1.03000000000408E-12
		0.88	1.19000000000214E-12
		0.8805	1.61300000000133E-12
		0.881	5.97000000001709E-13
		0.8815	1.33900000000001E-12
		0.882	1.59100000000093E-12
		0.8825	1.0480000000032E-12
		0.883	1.33900000000001E-12
		0.8835	1.22199999999911E-12
		0.884	1.14400000000071E-12
		0.8845	1.22600000000038E-12
		0.885	1.35300000000447E-12
		0.8855	-7.09999999994717E-14
		0.886	1.20800000000126E-12
		0.8865	1.19700000000107E-12
		0.887	1.04400000000193E-12
		0.8875	8.20000000003312E-13
		0.888	7.17000000000257E-13
		0.8885	9.33999999999947E-13
		0.889	1.08299999999781E-12
		0.8895	8.81000000006214E-13
		0.89	1.04400000000193E-12
		0.8905	1.06600000000232E-12
		0.891	1.1150000000014E-12
		0.8915	6.29000000005293E-13
		0.892	-2.89999999993182E-14
		0.8925	7.25000000002807E-13
		0.893	8.16999999999047E-13
		0.8935	8.70000000006016E-13
		0.894	9.91000000001574E-13
		0.8945	7.98999999999927E-13
		0.895	1.07600000000551E-12
		0.8955	1.20800000000126E-12
		0.896	1.55900000000396E-12
		0.8965	1.21800000000445E-12
		0.897	1.78700000000385E-12
		0.8975	1.47800000000131E-12
		0.898	2.43000000000037E-12
		0.8985	1.25400000000269E-12
		0.899	1.46700000000111E-12
		0.8995	9.06000000004257E-13
		0.9	1.41400000000076E-12
		0.9005	1.51300000000254E-12
		0.901	1.42099999999968E-12
		0.9015	9.20000000002102E-13
		0.902	1.04100000000428E-12
		0.9025	7.3200000000173E-13
		0.903	3.69000000001821E-13
		0.9035	7.25000000002807E-13
		0.904	4.90000000003997E-13
		0.9045	1.18600000000087E-12
		0.905	8.45000000001355E-13
		0.9055	7.10000000001334E-13
		0.906	4.47000000000216E-13
		0.9065	9.62999999999266E-13
		0.907	1.20800000000126E-12
		0.9075	8.74000000000673E-13
		0.908	9.20000000028572E-14
		0.9085	1.26800000000054E-12
		0.909	9.80000000001376E-13
		0.9095	6.92999999999224E-13
		0.91	1.02699999999981E-12
		0.9105	9.45000000000145E-13
		0.911	6.75000000000104E-13
		0.9115	8.84000000003861E-13
		0.912	2.91000000003427E-13
		0.9125	6.57000000000983E-13
		0.913	5.42999999997731E-13
		0.9135	4.55000000002766E-13
		0.914	7.96000000002279E-13
		0.9145	6.54000000003336E-13
		0.915	7.419999999983E-13
		0.9155	9.51999999999068E-13
		0.916	7.78000000003159E-13
		0.9165	7.92000000001004E-13
		0.917	6.46000000000785E-13
		0.9175	5.28999999999885E-13
		0.918	7.25000000002807E-13
		0.9185	4.40000000001293E-13
		0.919	5.82000000006854E-13
		0.9195	3.84000000003294E-13
		0.92	2.87999999999162E-13
		0.9205	5.68000000002391E-13
		0.921	3.80000000002019E-13
		0.9215	1.70000000001252E-13
		0.922	3.1600000000147E-13
		0.9225	6.57000000000983E-13
		0.923	-5.70000000016264E-14
		0.9235	2.01999999998217E-13
		0.924	2.09000000003757E-13
		0.9245	3.01999999997007E-13
		0.925	3.50000000012308E-14
		0.9255	-2.1699999999969E-13
		0.926	-5.46999999999006E-13
		0.9265	2.63000000001119E-13
		0.927	-2.44999999995381E-13
		0.9275	-6.97000000000499E-13
		0.928	-2.74000000001317E-13
		0.9285	-6.21999999999752E-13
		0.929	-3.15999999994853E-13
		0.9295	1.03000000003055E-13
		0.93	-3.59999999982409E-14
		0.9305	2.10000000033855E-14
		0.931	-1.35000000000021E-13
		0.9315	2.12999999998415E-13
		0.932	-1.24999999996833E-13
		0.9325	3.66000000004174E-13
		0.933	1.41999999998943E-13
		0.9335	-3.9800000000114E-13
		0.934	3.90000000025059E-14
		0.9345	-2.59999999996854E-13
		0.935	-2.87999999999162E-13
		0.9355	2.41000000000723E-13
		0.936	-3.38000000001866E-13
		0.9365	-1.10000000001978E-14
		0.937	7.09999999994717E-14
		0.9375	-3.59999999982409E-14
		0.938	-2.89999999993182E-14
		0.9385	3.47999999998436E-13
		0.939	2.49000000003273E-13
		0.9395	-3.15999999994853E-13
		0.94	5.04000000001842E-13
		0.9405	6.43000000003138E-13
		0.941	-2.76999999998964E-13
		0.9415	1.44999999996591E-13
		0.942	3.20000000002745E-13
		0.9425	-3.47999999998436E-13
		0.943	-2.41999999997733E-13
		0.9435	-3.54999999997359E-13
		0.944	-5.26000000002238E-13
		0.9445	-4.1600000000026E-13
		0.945	-6.249999999974E-13
		0.9455	-1.00900000000069E-12
		0.946	-1.06999999999698E-12
		0.9465	-9.30999999995682E-13
		0.947	-4.55000000002766E-13
		0.9475	-5.46999999999006E-13
		0.948	-7.43000000001928E-13
		0.9485	-9.84000000002651E-13
		0.949	-1.97899999999888E-12
		0.9495	-8.59999999996211E-13
		0.95	-1.16899999999876E-12
		0.9505	-1.32899999999682E-12
		0.951	-7.95999999995662E-13
		0.9515	-8.10000000000124E-13
		0.952	-5.00999999997577E-13
		0.9525	-7.49999999994233E-13
		0.953	-6.3299999999995E-13
		0.9535	-5.78999999995971E-13
		0.954	-2.63000000001119E-13
		0.9545	-3.30999999996325E-13
		0.955	-1.73999999995909E-13
		0.9555	1.10000000001978E-13
		0.956	-2.23999999998613E-13
		0.9565	-9.59999999975148E-14
		0.957	1.30999999998746E-13
		0.9575	-4.18999999997908E-13
		0.958	6.81999999999026E-13
		0.9585	-1.67000000003604E-13
		0.959	9.20000000028572E-14
		0.9595	-2.87999999999162E-13
		0.96	-2.59999999996854E-13
		0.9605	-4.75999999999534E-13
		0.961	-3.47999999998436E-13
		0.9615	-3.23000000000393E-13
		0.962	-1.98999999993952E-13
		0.9625	-2.66999999995776E-13
		0.963	-4.58000000000413E-13
		0.9635	-1.17300000000003E-12
		0.964	-1.00199999999515E-12
		0.9645	-8.78000000001948E-13
		0.965	-1.17300000000003E-12
		0.9655	-9.95000000002849E-13
		0.966	-9.66999999993923E-13
		0.9665	-1.25399999999608E-12
		0.967	-1.02299999999854E-12
		0.9675	-9.5899999999799E-13
		0.968	-1.47800000000131E-12
		0.9685	-1.07299999999463E-12
		0.969	-1.45699999999792E-12
		0.9695	-1.12600000000159E-12
		0.97	-1.13699999999517E-12
		0.9705	-1.12299999999733E-12
		0.971	-9.56000000000343E-13
		0.9715	-1.33599999999574E-12
		0.972	-1.40699999999522E-12
		0.9725	-1.07299999999463E-12
		0.973	-1.09799999999929E-12
		0.9735	-8.78000000001948E-13
		0.974	-7.77999999996541E-13
		0.9745	-8.87999999998519E-13
		0.975	-8.74000000000673E-13
		0.9755	-3.01999999997007E-13
		0.976	-1.79999999991204E-14
		0.9765	-8.63000000000476E-13
		0.977	-4.89999999997379E-13
		0.9775	-1.02999999996437E-13
		0.978	-6.53999999996718E-13
		0.9785	-7.2499999999619E-13
		0.979	-4.82999999998457E-13
		0.9795	-6.86000000000301E-13
		0.98	-3.15999999994853E-13
		0.9805	-4.82999999998457E-13
		0.981	3.00000000426504E-15
		0.9815	-3.69999999998831E-13
		0.982	-1.06999999997713E-13
		0.9825	1.52999999999141E-13
		0.983	-4.36999999997028E-13
		0.9835	-6.97000000000499E-13
		0.984	-1.0269999999932E-12
		0.9845	-8.98999999998717E-13
		0.985	-1.45699999999792E-12
		0.9855	-1.11199999999713E-12
		0.986	-1.94399999999765E-12
		0.9865	-1.39599999999502E-12
		0.987	-1.23700000000058E-12
		0.9875	-1.79099999999851E-12
		0.988	-1.56000000000097E-12
		0.9885	-1.57399999999882E-12
		0.989	-1.36399999999805E-12
		0.9895	-8.48999999996013E-13
		0.99	-1.17999999999896E-12
		0.9905	-8.4199999999709E-13
		0.991	-6.61000000002258E-13
		0.9915	-8.21000000000322E-13
		0.992	-1.22199999999911E-12
		0.9925	-6.61000000002258E-13
		0.993	-2.0999999999415E-13
		0.9935	-7.99999999996937E-13
		0.994	-6.249999999974E-13
		0.9945	-7.67999999999971E-13
		0.995	-7.2499999999619E-13
		0.9955	-4.89999999997379E-13
		0.996	-6.1500000000083E-13
		0.9965	-2.69999999993424E-13
		0.997	-5.71999999997049E-13
		0.9975	2.2400000000523E-13
		0.998	-1.59999999998064E-13
		0.9985	-1.77999999997184E-13
[truncated: 58,002 more rows]

## Sheet: Figure 1e
Figure 1e
		Time (sec)	delta z (pm)
		0	-4.58300000000178E-12
		0.0005	-5.07700000000044E-12
		0.001	-6.76399999999888E-12
		0.0015	-7.42900000000242E-12
		0.002	-8.66499999999937E-12
		0.0025	-9.58499999999485E-12
		0.003	-1.07079999999988E-11
		0.0035	-1.20370000000022E-11
		0.004	-1.30739999999986E-11
		0.0045	-1.2604999999998E-11
		0.005	-1.35150000000035E-11
		0.0055	-1.39049999999955E-11
		0.006	-1.48539999999969E-11
		0.0065	-1.64350000000013E-11
		0.007	-1.4878999999995E-11
		0.0075	-1.5638999999999E-11
		0.008	-1.6406999999999E-11
		0.0085	-1.68609999999981E-11
		0.009	-1.72380000000025E-11
		0.0095	-1.72270000000023E-11
		0.01	-1.79979999999999E-11
		0.0105	-1.94159999999953E-11
		0.011	-1.87900000000009E-11
		0.0115	-1.90989999999969E-11
		0.012	-1.91669999999987E-11
		0.0125	-1.90039999999964E-11
		0.013	-1.85059999999964E-11
		0.0135	-1.98700000000011E-11
		0.014	-1.9060000000001E-11
		0.0145	-1.94369999999987E-11
		0.015	-1.93980000000028E-11
		0.0155	-1.98280000000009E-11
		0.016	-2.05279999999991E-11
		0.0165	-1.93549999999991E-11
		0.017	-2.02469999999988E-11
		0.0175	-1.97920000000027E-11
		0.018	-1.93520000000014E-11
		0.0185	-2.06629999999991E-11
		0.019	-2.04810000000006E-11
		0.0195	-2.02750000000012E-11
		0.02	-2.03639999999997E-11
		0.0205	-1.94549999999978E-11
		0.021	-1.97139999999977E-11
		0.0215	-1.91779999999989E-11
		0.022	-1.93769999999994E-11
		0.0225	-1.95259999999973E-11
		0.023	-1.83180000000027E-11
		0.0235	-1.99980000000022E-11
		0.024	-1.96040000000023E-11
		0.0245	-1.89859999999972E-11
		0.025	-1.92880000000009E-11
		0.0255	-1.83529999999973E-11
		0.026	-1.80510000000003E-11
		0.0265	-1.98810000000013E-11
		0.027	-1.82749999999989E-11
		0.0275	-1.93689999999969E-11
		0.028	-1.86449999999977E-11
		0.0285	-1.9084999999999E-11
		0.029	-1.93799999999971E-11
		0.0295	-1.88259999999992E-11
		0.03	-1.9521999999996E-11
		0.0305	-1.90780000000001E-11
		0.031	-1.91989999999956E-11
		0.0315	-1.9496999999998E-11
		0.032	-1.89859999999972E-11
		0.0325	-1.95649999999998E-11
		0.033	-1.86589999999956E-11
		0.0335	-1.88830000000008E-11
		0.034	-1.87339999999963E-11
		0.0345	-1.92060000000012E-11
		0.035	-2.02719999999969E-11
		0.0355	-2.04069999999969E-11
		0.036	-1.99239999999985E-11
		0.0365	-1.95969999999968E-11
		0.037	-1.98990000000004E-11
		0.0375	-2.02860000000014E-11
		0.038	-1.98170000000007E-11
		0.0385	-1.95400000000018E-11
		0.039	-1.96359999999993E-11
		0.0395	-2.01969999999961E-11
		0.04	-2.02079999999963E-11
		0.0405	-1.96429999999982E-11
		0.041	-1.96889999999996E-11
		0.0415	-1.98949999999991E-11
		0.042	-2.0566999999995E-11
		0.0425	-1.90499999999978E-11
		0.043	-1.85989999999963E-11
		0.0435	-2.05380000000023E-11
		0.044	-2.03109999999994E-11
		0.0445	-1.86339999999975E-11
		0.045	-1.96750000000018E-11
		0.0455	-1.88120000000013E-11
		0.046	-1.95149999999971E-11
		0.0465	-1.94759999999946E-11
		0.047	-1.89109999999965E-11
		0.0475	-2.00839999999965E-11
		0.048	-1.94189999999996E-11
		0.0485	-1.96040000000023E-11
		0.049	-2.01329999999956E-11
		0.0495	-1.91920000000033E-11
		0.05	-2.00049999999945E-11
		0.0505	-1.94369999999987E-11
		0.051	-1.99949999999979E-11
		0.0515	-1.94549999999978E-11
		0.052	-1.91879999999954E-11
		0.0525	-1.94330000000041E-11
		0.053	-1.91240000000015E-11
		0.0535	-1.90499999999978E-11
		0.054	-1.8808E-11
		0.0545	-1.86660000000011E-11
		0.055	-1.87480000000008E-11
		0.0555	-1.93449999999959E-11
		0.056	-1.90890000000003E-11
		0.0565	-1.88610000000004E-11
		0.057	-1.89359999999945E-11
		0.0575	-1.8538E-11
		0.058	-1.85519999999978E-11
		0.0585	-1.78840000000033E-11
		0.059	-1.93870000000026E-11
		0.0595	-1.98239999999997E-11
		0.06	-2.01439999999958E-11
		0.0605	-1.94230000000009E-11
		0.061	-1.91069999999994E-11
		0.0615	-1.92099999999958E-11
		0.062	-1.96110000000012E-11
		0.0625	-1.88329999999981E-11
		0.063	-1.87869999999967E-11
		0.0635	-1.96429999999982E-11
		0.064	-1.83180000000027E-11
		0.0645	-1.88789999999995E-11
		0.065	-1.76889999999974E-11
		0.0655	-1.8101000000003E-11
		0.066	-1.79800000000008E-11
		0.0665	-1.91350000000017E-11
		0.067	-1.74079999999971E-11
		0.0675	-1.83140000000014E-11
		0.068	-1.80660000000017E-11
		0.0685	-1.80939999999974E-11
		0.069	-1.95149999999971E-11
		0.0695	-1.84490000000014E-11
		0.07	-1.91240000000015E-11
		0.0705	-1.91069999999994E-11
		0.071	-1.89679999999981E-11
		0.0715	-2.0257999999999E-11
		0.072	-1.90919999999979E-11
		0.0725	-1.95009999999993E-11
		0.073	-1.89640000000035E-11
		0.0735	-1.88369999999994E-11
		0.074	-1.85519999999978E-11
		0.0745	-2.02679999999956E-11
		0.075	-1.91139999999983E-11
		0.0755	-1.98060000000005E-11
		0.076	-2.06239999999966E-11
		0.0765	-1.85490000000002E-11
		0.077	-2.01369999999969E-11
		0.0775	-2.00659999999974E-11
		0.078	-1.97069999999988E-11
		0.0785	-1.98669999999968E-11
		0.079	-2.02929999999937E-11
		0.0795	-2.00839999999965E-11
		0.08	-2.05419999999969E-11
		0.0805	-1.98309999999986E-11
		0.081	-2.01009999999986E-11
		0.0815	-1.9711E-11
		0.082	-2.06270000000009E-11
		0.0825	-1.98280000000009E-11
		0.083	-2.05209999999935E-11
		0.0835	-2.13479999999958E-11
		0.084	-2.06729999999957E-11
		0.0845	-1.80589999999962E-11
		0.085	-9.74199999999527E-12
		0.0855	-7.31200000000152E-12
		0.086	-5.11599999999633E-12
		0.0865	-3.26899999999982E-12
		0.087	-6.61000000002258E-13
		0.0875	7.419999999983E-13
		0.088	2.56500000000039E-12
		0.0885	4.92000000000002E-12
		0.089	6.08600000000113E-12
		0.0895	7.20100000000253E-12
		0.09	8.77900000000262E-12
		0.0905	1.0085999999999E-11
		0.091	1.08000000000017E-11
		0.0915	1.1535999999998E-11
		0.092	1.24310000000021E-11
		0.0925	1.29279999999984E-11
		0.093	1.3919E-11
		0.0935	1.48889999999982E-11
		0.094	1.53410000000033E-11
		0.0945	1.61219999999975E-11
		0.095	1.65380000000044E-11
		0.0955	1.61679999999989E-11
		0.096	1.68400000000014E-11
		0.0965	1.87330000000059E-11
		0.097	1.78980000000011E-11
		0.0975	1.8427999999998E-11
		0.098	1.86660000000011E-11
		0.0985	1.89470000000013E-11
		0.099	1.89640000000035E-11
		0.0995	1.91990000000023E-11
		0.1	1.87010000000023E-11
		0.1005	1.95150000000037E-11
		0.101	2.02150000000019E-11
		0.1015	2.04280000000003E-11
		0.102	2.01330000000022E-11
		0.1025	2.06090000000017E-11
		0.103	2.03320000000028E-11
		0.1035	2.12880000000031E-11
		0.104	2.1025000000002E-11
		0.1045	2.06310000000021E-11
		0.105	2.00510000000025E-11
		0.1055	2.13870000000049E-11
		0.106	2.16109999999969E-11
		0.1065	2.11780000000011E-11
		0.107	2.15290000000038E-11
		0.1075	2.16710000000028E-11
		0.108	2.22970000000038E-11
		0.1085	2.17000000000021E-11
		0.109	2.17110000000023E-11
		0.1095	2.30070000000052E-11
		0.11	2.27800000000023E-11
		0.1105	2.22040000000039E-11
		0.111	2.1714E-11
		0.1115	2.17210000000055E-11
		0.112	2.27369999999985E-11
		0.1125	2.27729999999967E-11
		0.113	2.29500000000035E-11
		0.1135	2.30750000000004E-11
		0.114	2.42190000000011E-11
		0.1145	2.29790000000028E-11
		0.115	2.38809999999992E-11
		0.1155	2.28150000000035E-11
		0.116	2.38850000000005E-11
		0.1165	2.38600000000024E-11
		0.117	2.3537000000002E-11
		0.1175	2.36080000000015E-11
		0.118	2.44279999999982E-11
		0.1185	2.38529999999969E-11
		0.119	2.40550000000017E-11
		0.1195	2.42790000000003E-11
		0.12	2.33519999999993E-11
		0.1205	2.38000000000032E-11
		0.121	2.39310000000019E-11
		0.1215	2.33450000000004E-11
		0.122	2.37320000000013E-11
		0.1225	2.33840000000029E-11
		0.123	2.34829999999981E-11
		0.1235	2.3537000000002E-11
		0.124	2.32600000000031E-11
		0.1245	2.33519999999993E-11
		0.125	2.38850000000005E-11
		0.1255	2.44500000000052E-11
		0.126	2.3814000000001E-11
		0.1265	2.36219999999994E-11
		0.127	2.3267000000002E-11
		0.1275	2.41900000000018E-11
		0.128	2.3267000000002E-11
		0.1285	2.42190000000011E-11
		0.129	2.42440000000057E-11
		0.1295	2.45210000000047E-11
		0.13	2.41370000000014E-11
		0.1305	2.37040000000057E-11
		0.131	2.36720000000021E-11
		0.1315	2.34119999999986E-11
		0.132	2.35049999999985E-11
		0.1325	2.38460000000046E-11
		0.133	2.25030000000033E-11
		0.1335	2.33800000000016E-11
		0.134	2.39060000000039E-11
		0.1345	2.28790000000041E-11
		0.135	2.26450000000023E-11
		0.1355	2.25449999999968E-11
		0.136	2.23680000000033E-11
		0.1365	2.33840000000029E-11
		0.137	2.20760000000029E-11
		0.1375	2.2744000000004E-11
		0.138	2.29150000000023E-11
		0.1385	2.18849999999982E-11
		0.139	2.28150000000035E-11
		0.1395	2.21830000000006E-11
		0.14	2.26520000000012E-11
		0.1405	2.19630000000032E-11
		0.141	2.24100000000034E-11
		0.1415	2.28299999999984E-11
		0.142	2.25449999999968E-11
		0.1425	2.34690000000002E-11
		0.143	2.22360000000009E-11
		0.1435	2.13449999999981E-11
		0.144	2.17820000000018E-11
		0.1445	2.22260000000043E-11
		0.145	2.25880000000006E-11
		0.1455	2.34979999999995E-11
		0.146	2.2942999999998E-11
		0.1465	2.14329999999997E-11
		0.147	2.34229999999988E-11
		0.1475	2.3021000000003E-11
		0.148	2.24280000000026E-11
		0.1485	2.27019999999973E-11
		0.149	2.30040000000009E-11
		0.1495	2.28229999999994E-11
		0.15	2.15930000000044E-11
		0.1505	2.28470000000005E-11
		0.151	2.21619999999972E-11
		0.1515	2.20800000000041E-11
		0.152	2.20480000000005E-11
		0.1525	2.1540000000004E-11
		0.153	2.1572000000001E-11
		0.1535	2.19380000000052E-11
		0.154	2.09359999999968E-11
		0.1545	2.078E-11
		0.155	2.11310000000027E-11
		0.1555	2.0201000000004E-11
		0.156	2.07229999999984E-11
		0.1565	2.12310000000015E-11
		0.157	2.05490000000025E-11
		0.1575	2.06019999999962E-11
		0.158	2.02610000000033E-11
		0.1585	1.97460000000013E-11
		0.159	2.10040000000052E-11
		0.1595	2.0645E-11
		0.16	1.90029999999993E-11
		0.1605	2.03290000000051E-11
		0.161	2.03040000000005E-11
		0.1615	2.02970000000015E-11
		0.162	2.06550000000032E-11
		0.1625	2.06410000000053E-11
		0.163	2.06229999999996E-11
		0.1635	1.96750000000018E-11
		0.164	1.96849999999984E-11
		0.1645	1.98449999999964E-11
		0.165	2.07440000000018E-11
		0.1655	2.09929999999984E-11
		0.166	2.0233000000001E-11
		0.1665	1.97320000000034E-11
		0.167	2.10320000000009E-11
		0.1675	2.03460000000006E-11
		0.168	2.04140000000024E-11
		0.1685	2.14649999999967E-11
		0.169	2.05590000000057E-11
		0.1695	2.11240000000038E-11
		0.17	2.04989999999998E-11
		0.1705	2.00300000000058E-11
		0.171	2.01260000000033E-11
		0.1715	1.99270000000027E-11
		0.172	1.91489999999996E-11
		0.1725	2.01790000000036E-11
		0.173	1.92170000000014E-11
		0.1735	2.02220000000008E-11
		0.174	1.96960000000052E-11
		0.1745	1.94619999999968E-11
		0.175	1.89960000000004E-11
		0.1755	1.82109999999983E-11
		0.176	1.83850000000009E-11
		0.1765	1.98100000000018E-11
		0.177	1.92700000000017E-11
		0.1775	1.92799999999983E-11
		0.178	1.90210000000051E-11
		0.1785	1.92590000000015E-11
		0.179	1.9219999999999E-11
		0.1795	1.93120000000019E-11
		0.18	1.82149999999996E-11
		0.1805	1.80550000000015E-11
		0.181	1.85020000000018E-11
		0.1815	1.9195000000001E-11
		0.182	1.74610000000041E-11
		0.1825	1.85240000000022E-11
		0.183	1.87649999999963E-11
		0.1835	1.77529999999979E-11
		0.184	1.83960000000011E-11
		0.1845	1.83430000000007E-11
		0.185	1.86660000000011E-11
		0.1855	1.81970000000005E-11
		0.186	1.95040000000035E-11
		0.1865	1.80759999999983E-11
		0.187	1.85310000000011E-11
		0.1875	1.81649999999969E-11
		0.188	1.89679999999981E-11
		0.1885	1.90389999999976E-11
		0.189	1.9361999999998E-11
		0.1895	1.89390000000054E-11
		0.19	1.94550000000045E-11
		0.1905	1.9600000000001E-11
		0.191	1.93340000000023E-11
		0.1915	1.86619999999998E-11
		0.192	1.99340000000016E-11
		0.1925	1.95329999999962E-11
		0.193	2.0041000000006E-11
		0.1935	2.00019999999968E-11
		0.194	2.08860000000007E-11
		0.1945	1.96040000000023E-11
		0.195	1.98920000000015E-11
		0.1955	1.95610000000052E-11
		0.196	2.03460000000006E-11
		0.1965	2.105E-11
		0.197	2.03180000000049E-11
		0.1975	2.08509999999995E-11
		0.198	2.07829999999977E-11
		0.1985	2.06870000000001E-11
		0.199	2.03920000000021E-11
		0.1995	2.06200000000019E-11
		0.2	1.96750000000018E-11
		0.2005	2.0748000000003E-11
		0.201	2.14260000000008E-11
		0.2015	2.16079999999993E-11
		0.202	2.0343000000003E-11
		0.2025	2.25380000000045E-11
		0.203	2.21120000000011E-11
		0.2035	2.10920000000002E-11
		0.204	2.0804999999998E-11
		0.2045	2.11810000000054E-11
		0.205	2.17820000000018E-11
		0.2055	2.20909999999977E-11
		0.206	2.26700000000003E-11
		0.2065	2.16789999999987E-11
		0.207	2.28719999999985E-11
		0.2075	2.24709999999997E-11
		0.208	2.23460000000029E-11
		0.2085	2.2997000000002E-11
		0.209	2.30640000000002E-11
		0.2095	2.26560000000025E-11
		0.21	2.36819999999986E-11
		0.2105	2.23750000000022E-11
		0.211	2.29930000000007E-11
		0.2115	2.36010000000026E-11
		0.212	1.96999999999998E-11
		0.2125	1.14429999999982E-11
		0.213	1.00540000000021E-11
		0.2135	8.14299999999841E-12
		0.214	6.17800000000399E-12
		0.2145	4.12799999999902E-12
		0.215	2.06799999999747E-12
		0.2155	-5.40000000000083E-13
		0.216	-1.70499999999757E-12
		0.2165	-2.80699999999813E-12
		0.217	-5.20100000000026E-12
		0.2175	-5.57799999999801E-12
		0.218	-6.65099999999926E-12
		0.2185	-7.21899999999503E-12
		0.219	-7.67000000000314E-12
		0.2195	-9.24400000000196E-12
		0.22	-1.08319999999986E-11
		0.2205	-1.0718999999999E-11
		0.221	-1.1130999999998E-11
		0.2215	-1.17030000000017E-11
		0.222	-1.12549999999978E-11
		0.2225	-1.17030000000017E-11
		0.223	-1.24769999999969E-11
		0.2235	-1.34719999999998E-11
		0.224	-1.43920000000019E-11
		0.2245	-1.50210000000005E-11
		0.225	-1.44449999999956E-11
		0.2255	-1.40829999999993E-11
		0.226	-1.36209999999976E-11
		0.2265	-1.52090000000009E-11
		0.227	-1.51380000000014E-11
		0.2275	-1.60689999999971E-11
		0.228	-1.4687E-11
		0.2285	-1.57919999999982E-11
		0.229	-1.61830000000004E-11
		0.2295	-1.61759999999948E-11
		0.23	-1.62929999999957E-11
		0.2305	-1.87729999999988E-11
		0.231	-1.68510000000016E-11
		0.2315	-1.78989999999981E-11
		0.232	-1.84849999999997E-11
		0.2325	-1.83749999999977E-11
		0.233	-1.7714000000002E-11
		0.2335	-1.85810000000038E-11
		0.234	-1.8101000000003E-11
		0.2345	-1.77569999999992E-11
		0.235	-2.05529999999971E-11
		0.2355	-1.95899999999979E-11
		0.236	-1.96249999999991E-11
		0.2365	-1.91629999999974E-11
		0.237	-1.9600000000001E-11
		0.2375	-2.04100000000012E-11
		0.238	-2.06380000000011E-11
		0.2385	-1.98739999999957E-11
		0.239	-2.08010000000034E-11
		0.2395	-2.07410000000041E-11
		0.24	-2.09260000000002E-11
		0.2405	-2.12809999999976E-11
		0.241	-1.94549999999978E-11
		0.2415	-1.8189999999995E-11
		0.242	-1.78209999999997E-11
		0.2425	-1.77349999999988E-11
		0.243	-1.60940000000018E-11
		0.2435	-1.66129999999985E-11
		0.244	-1.64599999999993E-11
		0.2445	-1.60049999999966E-11
		0.245	-1.48720000000027E-11
		0.2455	-1.53900000000024E-11
		0.246	-1.50959999999947E-11
		0.2465	-1.61929999999969E-11
		0.247	-1.48109999999998E-11
		0.2475	-1.61759999999948E-11
		0.248	-1.75079999999959E-11
		0.2485	-1.87480000000008E-11
		0.249	-1.87480000000008E-11
		0.2495	-1.93689999999969E-11
		0.25	-1.97350000000011E-11
		0.2505	-1.97570000000015E-11
		0.251	-1.93659999999992E-11
		0.2515	-2.02040000000017E-11
		0.252	-2.03959999999967E-11
		0.2525	-2.10679999999992E-11
		0.253	-2.16109999999969E-11
		0.2535	-2.04529999999983E-11
		0.254	-2.07339999999986E-11
		0.2545	-2.22969999999972E-11
		0.255	-2.12490000000006E-11
		0.2555	-2.25419999999992E-11
		0.256	-2.31529999999988E-11
		0.2565	-2.21799999999963E-11
		0.257	-2.29219999999946E-11
		0.2575	-2.30959999999971E-11
		0.258	-2.30359999999979E-11
		0.2585	-2.3298999999999E-11
		0.259	-2.2530999999999E-11
		0.2595	-2.30819999999993E-11
		0.26	-2.2562999999996E-11
		0.2605	-2.32059999999991E-11
		0.261	-2.29860000000018E-11
		0.2615	-2.19170000000018E-11
		0.262	-2.2285999999997E-11
		0.2625	-2.15649999999955E-11
		0.263	-2.15580000000032E-11
		0.2635	-2.19029999999973E-11
		0.264	-2.23429999999986E-11
		0.2645	-2.13129999999945E-11
		0.265	-2.15969999999991E-11
		0.2655	-2.04920000000008E-11
		0.266	-2.06800000000012E-11
		0.2665	-2.14299999999954E-11
		0.267	-2.04459999999994E-11
		0.2675	-2.07759999999987E-11
		0.268	-2.12989999999967E-11
		0.2685	-2.10039999999986E-11
		0.269	-2.07910000000002E-11
		0.2695	-2.04390000000005E-11
		0.27	-2.01079999999975E-11
		0.2705	-2.1383999999994E-11
		0.271	-2.03819999999989E-11
		0.2715	-2.09500000000013E-11
		0.272	-2.11000000000028E-11
		0.2725	-2.07200000000007E-11
		0.273	-2.01649999999992E-11
		0.2735	-2.11490000000018E-11
		0.274	-2.01439999999958E-11
		0.2745	-2.08689999999986E-11
		0.275	-2.2150999999997E-11
		0.2755	-2.15299999999942E-11
		0.276	-2.14049999999974E-11
		0.2765	-2.10780000000024E-11
		0.277	-2.11960000000003E-11
		0.2775	-2.16180000000024E-11
		0.278	-2.16969999999978E-11
		0.2785	-2.20339999999961E-11
		0.279	-2.12380000000004E-11
		0.2795	-2.14049999999974E-11
		0.28	-2.18319999999979E-11
		0.2805	-2.08899999999954E-11
		0.281	-2.05879999999984E-11
		0.2815	-2.14019999999998E-11
		0.282	-2.08399999999993E-11
		0.2825	-1.99559999999954E-11
		0.283	-2.04179999999971E-11
		0.2835	-2.0669999999998E-11
		0.284	-1.98139999999965E-11
		0.2845	-2.0503000000001E-11
		0.285	-2.01160000000001E-11
		0.2855	-1.87689999999975E-11
		0.286	-1.96679999999963E-11
		0.2865	-2.05419999999969E-11
		0.287	-1.83290000000029E-11
		0.2875	-2.08869999999977E-11
		0.288	-1.92419999999994E-11
		0.2885	-1.96150000000025E-11
		0.289	-2.0669999999998E-11
		0.2895	-2.01079999999975E-11
		0.29	-1.99490000000031E-11
		0.2905	-2.08079999999957E-11
		0.291	-1.98419999999988E-11
		0.2915	-1.95829999999989E-11
		0.292	-1.93799999999971E-11
		0.2925	-1.90890000000003E-11
		0.293	-1.9330000000001E-11
		0.2935	-1.93909999999973E-11
		0.294	-1.87869999999967E-11
		0.2945	-1.87619999999986E-11
		0.295	-1.93410000000012E-11
		0.2955	-1.99380000000029E-11
		0.296	-1.96219999999948E-11
		0.2965	-1.99699999999999E-11
		0.297	-2.03779999999976E-11
		0.2975	-2.0811999999997E-11
		0.298	-2.08829999999964E-11
		0.2985	-2.08789999999952E-11
		0.299	-2.05769999999982E-11
		0.2995	-2.09819999999982E-11
		0.3	-2.12449999999993E-11
		0.3005	-2.02510000000001E-11
		0.301	-2.0669999999998E-11
		0.3015	-1.96750000000018E-11
		0.302	-2.02610000000033E-11
		0.3025	-1.99270000000027E-11
		0.303	-1.92559999999973E-11
		0.3035	-1.87509999999984E-11
		0.304	-2.01869999999996E-11
		0.3045	-1.8808E-11
		0.305	-1.84169999999978E-11
		0.3055	-1.88219999999979E-11
		0.306	-1.79839999999955E-11
		0.3065	-1.95679999999975E-11
		0.307	-1.90959999999992E-11
		0.3075	-1.88540000000015E-11
		0.308	-1.84809999999984E-11
		0.3085	-1.91099999999971E-11
		0.309	-1.9006999999994E-11
		0.3095	-1.87659999999999E-11
		0.31	-1.86229999999973E-11
		0.3105	-1.91879999999954E-11
		0.311	-1.83039999999982E-11
		0.3115	-1.9551000000002E-11
		0.312	-1.92979999999974E-11
		0.3125	-1.99169999999995E-11
		0.313	-1.96290000000004E-11
		0.3135	-1.95829999999989E-11
		0.314	-1.96180000000002E-11
		0.3145	-1.93769999999994E-11
		0.315	-1.98849999999959E-11
		0.3155	-2.02510000000001E-11
		0.316	-1.99239999999985E-11
		0.3165	-1.99100000000006E-11
		0.317	-2.03929999999991E-11
		0.3175	-2.10389999999998E-11
		0.318	-2.11319999999997E-11
		0.3185	-2.07910000000002E-11
		0.319	-2.21409999999938E-11
		0.3195	-2.15509999999976E-11
		0.32	-2.22969999999972E-11
		0.3205	-2.06560000000002E-11
		0.321	-2.15219999999983E-11
		0.3215	-1.98739999999957E-11
		0.322	-2.30959999999971E-11
		0.3225	-2.14229999999965E-11
		0.323	-2.16469999999951E-11
		0.3235	-2.17209999999989E-11
		0.324	-2.20480000000005E-11
		0.3245	-2.1707000000001E-11
		0.325	-2.05850000000007E-11
		0.3255	-2.11099999999993E-11
		0.326	-2.13770000000017E-11
		0.3265	-2.05740000000005E-11
		0.327	-2.09819999999982E-11
		0.3275	-2.03889999999978E-11
		0.328	-2.13770000000017E-11
		0.3285	-2.12059999999968E-11
		0.329	-2.14299999999954E-11
		0.3295	-2.14799999999982E-11
		0.33	-2.06840000000025E-11
		0.3305	-2.20229999999959E-11
		0.331	-2.05059999999987E-11
		0.3315	-2.12029999999992E-11
		0.332	-2.04179999999971E-11
		0.3325	-2.26019999999985E-11
		0.333	-2.17459999999969E-11
		0.3335	-2.13449999999981E-11
		0.334	-2.07979999999991E-11
		0.3345	-2.16249999999947E-11
		0.335	-2.18600000000002E-11
		0.3355	-2.25489999999981E-11
		0.336	-2.25389999999949E-11
		0.3365	-2.12099999999981E-11
		0.337	-2.34729999999949E-11
		0.3375	-2.17279999999978E-11
		0.338	-2.19519999999964E-11
		0.3385	-2.2008999999998E-11
		0.339	-2.26809999999939E-11
		0.3395	-2.21120000000011E-11
		0.34	-2.36399999999985E-11
		0.3405	-2.23359999999997E-11
		0.341	-2.22969999999972E-11
		0.3415	-2.15219999999983E-11
		0.342	-2.12840000000018E-11
		0.3425	-2.14550000000001E-11
		0.343	-2.15219999999983E-11
		0.3435	-2.16859999999976E-11
		0.344	-2.15649999999955E-11
		0.3445	-2.16149999999982E-11
		0.345	-2.13479999999958E-11
		0.3455	-2.0915E-11
		0.346	-2.03609999999955E-11
		0.3465	-2.15399999999974E-11
		0.347	-2.09790000000006E-11
		0.3475	-2.13629999999973E-11
		0.348	-2.03570000000008E-11
		0.3485	-2.07119999999982E-11
		0.349	-2.11389999999986E-11
		0.3495	-2.07440000000018E-11
		0.35	-2.0811999999997E-11
		0.3505	-2.20379999999974E-11
		0.351	-2.11250000000008E-11
		0.3515	-2.15900000000001E-11
		0.352	-2.17429999999993E-11
		0.3525	-2.14159999999976E-11
		0.353	-2.09539999999959E-11
		0.3535	-2.17529999999958E-11
		0.354	-2.09819999999982E-11
		0.3545	-2.09900000000008E-11
		0.355	-2.27369999999985E-11
		0.3555	-2.2943999999995E-11
		0.356	-2.24779999999986E-11
		0.3565	-2.27019999999973E-11
		0.357	-2.2452999999994E-11
		0.3575	-2.26339999999954E-11
		0.358	-2.33450000000004E-11
		0.3585	-2.32059999999991E-11
		0.359	-2.2911999999998E-11
		0.3595	-2.22189999999988E-11
		0.36	-2.3220999999994E-11
		0.3605	-2.29579999999995E-11
		0.361	-2.35970000000013E-11
		0.3615	-2.28160000000005E-11
		0.362	-2.3132000000002E-11
		0.3625	-2.23040000000027E-11
		0.363	-2.15010000000015E-11
		0.3635	-2.3046999999998E-11
		0.364	-2.21230000000013E-11
		0.3645	-2.17529999999958E-11
		0.365	-2.0566999999995E-11
		0.3655	-2.08550000000008E-11
		0.366	-2.03460000000006E-11
		0.3665	-2.13909999999996E-11
		0.367	-2.1223999999996E-11
		0.3675	-2.07299999999973E-11
		0.368	-1.98209999999954E-11
		0.3685	-2.03150000000007E-11
		0.369	-2.08509999999995E-11
		0.3695	-1.96999999999998E-11
		0.37	-2.03570000000008E-11
		0.3705	-2.04639999999985E-11
		0.371	-1.92099999999958E-11
		0.3715	-2.06479999999976E-11
		0.372	-1.99559999999954E-11
		0.3725	-1.9742999999997E-11
		0.373	-2.08759999999975E-11
		0.3735	-1.90359999999999E-11
		0.374	-1.89109999999965E-11
		0.3745	-1.97959999999974E-11
		0.375	-2.00869999999942E-11
		0.3755	-2.14269999999978E-11
		0.376	-2.03819999999989E-11
		0.3765	-1.96040000000023E-11
		0.377	-1.97889999999984E-11
		0.3775	-2.03539999999966E-11
		0.378	-1.99729999999975E-11
		0.3785	-1.96539999999984E-11
		0.379	-1.9472999999997E-11
		0.3795	-1.99839999999977E-11
		0.38	-2.00869999999942E-11
		0.3805	-1.92699999999951E-11
		0.381	-1.97570000000015E-11
		0.3815	-1.89249999999943E-11
		0.382	-1.95649999999998E-11
		0.3825	-1.94899999999991E-11
		0.383	-1.85169999999966E-11
		0.3835	-1.9711E-11
		0.384	-1.91389999999964E-11
		0.3845	-1.92239999999937E-11
		0.385	-1.85420000000013E-11
		0.3855	-1.83109999999971E-11
		0.386	-1.79479999999972E-11
		0.3865	-1.86839999999936E-11
		0.387	-1.79629999999987E-11
		0.3875	-1.53440000000009E-11
		0.388	-8.08599999999678E-12
		0.3885	-5.9789999999968E-12
		0.389	-2.87099999999868E-12
		0.3895	-8.77999999995331E-13
		0.39	9.87999999997309E-13
		0.3905	2.51200000000004E-12
		0.391	4.88799999999644E-12
		0.3915	5.70199999999784E-12
		0.392	7.64499999999848E-12
		0.3925	8.28499999999735E-12
		0.393	9.8870000000051E-12
		0.3935	1.11769999999994E-11
		0.394	1.15959999999973E-11
		0.3945	1.33259999999995E-11
		0.395	1.35429999999992E-11
		0.3955	1.40580000000013E-11
		0.396	1.51340000000002E-11
		0.3965	1.59410000000026E-11
		0.397	1.64210000000035E-11
		0.3975	1.67650000000006E-11
		0.398	1.84380000000012E-11
		0.3985	1.77309999999975E-11
		0.399	1.90420000000018E-11
		0.3995	1.93120000000019E-11
		0.4	1.86300000000029E-11
		0.4005	1.93120000000019E-11
		0.401	2.08470000000048E-11
		0.4015	2.12060000000035E-11
		0.402	2.13620000000002E-11
		0.4025	2.23500000000042E-11
		0.403	2.17110000000023E-11
		0.4035	2.15969999999991E-11
		0.404	2.24139999999981E-11
		0.4045	2.32419999999973E-11
		0.405	2.34090000000009E-11
		0.4055	2.38070000000021E-11
		0.406	2.46240000000011E-11
		0.4065	2.34829999999981E-11
		0.407	2.5042999999999E-11
		0.4075	2.46660000000013E-11
		0.408	2.54410000000002E-11
		0.4085	2.50249999999999E-11
		0.409	2.21330000000045E-11
		0.4095	2.20760000000029E-11
		0.41	2.1707000000001E-11
		0.4105	2.01720000000047E-11
		0.411	1.98740000000024E-11
		0.4115	1.92700000000017E-11
		0.412	1.86870000000045E-11
		0.4125	1.80410000000037E-11
		0.413	1.85520000000045E-11
		0.4135	1.7174000000002E-11
		0.414	1.73760000000002E-11
		0.4145	1.67580000000017E-11
		0.415	1.67440000000038E-11
		0.4155	1.66410000000008E-11
		0.416	1.62070000000014E-11
		0.4165	1.66230000000017E-11
		0.417	1.6406000000002E-11
		0.4175	1.55500000000004E-11
		0.418	1.57029999999996E-11
		0.4185	1.58589999999964E-11
		0.419	1.63180000000004E-11
		0.4195	1.56780000000015E-11
		0.42	1.5170000000005E-11
		0.4205	1.57169999999974E-11
		0.421	1.49390000000009E-11
		0.4215	1.5202000000002E-11
		0.422	1.62429999999997E-11
		0.4225	1.57380000000008E-11
		0.423	1.52660000000025E-11
		0.4235	1.4410000000001E-11
		0.424	1.40219999999964E-11
		0.4245	1.46510000000017E-11
		0.425	1.48819999999992E-11
		0.4255	1.55320000000013E-11
		0.426	1.5337000000002E-11
		0.4265	1.36029999999985E-11
		0.427	1.45699999999991E-11
		0.4275	1.43460000000004E-11
		0.428	1.46580000000006E-11
		0.4285	1.41220000000018E-11
		0.429	1.38909999999977E-11
		0.4295	1.44030000000021E-11
		0.43	1.40470000000011E-11
		0.4305	1.34150000000048E-11
		0.431	1.41500000000041E-11
		0.4315	1.2715E-11
		0.432	1.32019999999997E-11
		0.4325	1.31410000000034E-11
		0.433	1.39729999999973E-11
		0.4335	1.29570000000043E-11
		0.434	1.36600000000001E-11
		0.4345	1.35250000000001E-11
		0.435	1.33940000000014E-11
		0.4355	1.16390000000011E-11
		0.436	1.20150000000018E-11
		0.4365	1.30310000000015E-11
		0.437	1.23169999999989E-11
		0.4375	1.21289999999985E-11
		0.438	1.2991999999999E-11
		0.4385	1.25339999999985E-11
		0.439	1.3617000000003E-11
		0.4395	1.28109999999975E-11
		0.44	1.26900000000019E-11
		0.4405	1.36489999999999E-11
		0.441	1.28040000000052E-11
		0.4415	1.28040000000052E-11
		0.442	1.39230000000013E-11
		0.4425	1.5060000000003E-11
		0.443	1.46119999999992E-11
		0.4435	1.45299999999995E-11
		0.444	1.47689999999996E-11
		0.4445	1.48320000000032E-11
		0.445	1.54080000000015E-11
		0.4455	1.4981999999998E-11
		0.446	1.6239000000005E-11
		0.4465	1.66120000000015E-11
		0.447	1.55109999999979E-11
		0.4475	1.66190000000004E-11
		0.448	1.64740000000038E-11
		0.4485	1.59870000000041E-11
		0.449	1.55750000000051E-11
		0.4495	1.63990000000031E-11
		0.45	1.69710000000001E-11
		0.4505	1.58810000000034E-11
		0.451	1.59729999999996E-11
		0.4515	1.50989999999989E-11
		0.452	1.54440000000063E-11
		0.4525	1.62110000000027E-11
		0.453	1.5067000000002E-11
		0.4535	1.57879999999969E-11
		0.454	1.58559999999987E-11
		0.4545	1.47649999999983E-11
		0.455	1.51810000000052E-11
		0.4555	1.51420000000027E-11
		0.456	1.45129999999974E-11
		0.4565	1.56180000000023E-11
		0.457	1.41040000000027E-11
		0.4575	1.58589999999964E-11
		0.458	1.54260000000006E-11
		0.4585	1.50279999999995E-11
		0.459	1.61219999999975E-11
		0.4595	1.48720000000027E-11
		0.46	1.48320000000032E-11
		0.4605	1.56180000000023E-11
		0.461	1.51840000000029E-11
		0.4615	1.60010000000019E-11
		0.462	1.5447000000004E-11
		0.4625	1.55789999999997E-11
		0.463	1.54150000000004E-11
		0.4635	1.48150000000011E-11
		0.464	1.44769999999992E-11
		0.4645	1.48010000000032E-11
		0.465	1.54440000000063E-11
		0.4655	1.54289999999983E-11
		0.466	1.49960000000025E-11
		0.4665	1.48010000000032E-11
		0.467	1.57460000000033E-11
		0.4675	1.50809999999998E-11
		0.468	1.46410000000051E-11
		0.4685	1.47049999999991E-11
		0.469	1.43140000000035E-11
		0.4695	1.4268000000002E-11
		0.47	1.45090000000028E-11
		0.4705	1.36889999999995E-11
		0.471	1.48610000000025E-11
		0.4715	1.43640000000062E-11
		0.472	1.44630000000013E-11
		0.4725	1.4981999999998E-11
		0.473	1.41469999999999E-11
		0.4735	1.43419999999992E-11
		0.474	1.49210000000018E-11
		0.4745	1.45019999999972E-11
		0.475	1.31310000000003E-11
		0.4755	1.39160000000023E-11
		0.476	1.34010000000003E-11
		0.4765	1.45129999999974E-11
		0.477	1.25449999999987E-11
		0.4775	1.43100000000022E-11
		0.478	1.42000000000002E-11
		0.4785	1.36139999999987E-11
		0.479	1.31310000000003E-11
		0.4795	1.30739999999986E-11
		0.48	1.33369999999997E-11
		0.4805	1.30130000000023E-11
		0.481	1.33790000000065E-11
		0.4815	1.41400000000009E-11
		0.482	1.39090000000034E-11
		0.4825	1.34580000000019E-11
		0.483	1.35460000000035E-11
		0.4835	1.38270000000037E-11
		0.484	1.38240000000061E-11
		0.4845	1.36810000000035E-11
		0.485	1.3372000000001E-11
		0.4855	1.4029999999999E-11
		0.486	1.37380000000051E-11
		0.4865	1.30600000000008E-11
		0.487	1.33550000000055E-11
		0.4875	1.4029999999999E-11
		0.488	1.41400000000009E-11
		0.4885	1.39050000000021E-11
		0.489	1.37599999999989E-11
		0.4895	1.3784E-11
		0.49	1.41789999999968E-11
		0.4905	1.31909999999995E-11
		0.491	1.38060000000004E-11
		0.4915	1.34719999999998E-11
		0.492	1.30100000000047E-11
		0.4925	1.35139999999999E-11
		0.493	1.27260000000002E-11
		0.4935	1.28290000000032E-11
		0.494	1.33149999999993E-11
		0.4945	1.29989999999979E-11
		0.495	1.16560000000032E-11
		0.4955	1.16709999999981E-11
		0.496	1.02420000000025E-11
		0.4965	1.16920000000015E-11
		0.497	1.04520000000032E-11
		0.4975	1.14500000000037E-11
		0.498	1.09489999999995E-11
		0.4985	1.05370000000005E-11
		0.499	1.1781E-11
		0.4995	1.0939000000003E-11
		0.5	9.76600000000292E-12
		0.5005	1.12190000000062E-11
		0.501	1.1241E-11
		0.5015	1.10130000000001E-11
		0.502	1.10520000000026E-11
		0.5025	1.08319999999986E-11
		0.503	1.20970000000015E-11
		0.5035	1.00010000000017E-11
		0.504	1.02780000000007E-11
		0.5045	1.05340000000029E-11
		0.505	1.09599999999997E-11
		0.5055	1.16949999999991E-11
		0.506	1.20289999999997E-11
		0.5065	1.14429999999982E-11
		0.507	1.10670000000041E-11
		0.5075	1.01250000000016E-11
		0.508	5.97599999999915E-12
		0.5085	5.03099999999901E-12
		0.509	4.64000000000341E-12
		0.5095	3.08000000000243E-12
		0.51	2.02500000000031E-12
		0.5105	2.9800000000235E-13
		0.511	2.2400000000523E-13
		0.5115	-4.36999999997028E-13
		0.512	-1.29699999999986E-12
		0.5125	-2.81700000000131E-12
		0.513	-3.55599999999535E-12
		0.5135	-4.57599999999624E-12
		0.514	-4.03999999999743E-12
		0.5145	-5.989999999997E-12
		0.515	-6.74999999999442E-12
		0.5155	-7.35800000000294E-12
		0.516	-7.58200000000156E-12
		0.5165	-6.94199999999607E-12
		0.517	-8.38800000000041E-12
		0.5175	-8.24600000000146E-12
		0.518	-9.2579999999998E-12
		0.5185	-9.57099999999701E-12
		0.519	-9.72000000000149E-12
		0.5195	-9.0909999999962E-12
		0.52	-1.02000000000023E-11
		0.5205	-9.06699999999517E-12
		0.521	-9.55999999999681E-12
		0.5215	-9.08099999999963E-12
		0.522	-6.64399999999372E-12
		0.5225	-2.41999999999719E-12
		0.523	-1.34300000000128E-12
		0.5235	-9.80999999998386E-13
		0.524	7.80000000050118E-14
		0.5245	2.21300000000068E-12
		0.525	3.19000000000441E-12
		0.5255	4.74600000000411E-12
		0.526	5.16599999999903E-12
		0.5265	5.2259999999983E-12
		0.527	7.02400000000235E-12
		0.5275	6.86400000000429E-12
		0.528	7.28700000000347E-12
		0.5285	8.88199999999906E-12
		0.529	8.61500000000328E-12
		0.5295	8.93900000000069E-12
		0.53	1.0576000000003E-11
		0.5305	1.00720000000012E-11
		0.531	1.10309999999992E-11
		0.5315	1.04630000000034E-11
		0.532	1.13829999999989E-11
		0.5325	1.21320000000027E-11
		0.533	1.20150000000018E-11
		0.5335	1.26399999999992E-11
		0.534	1.28390000000064E-11
		0.5345	1.28960000000014E-11
		0.535	1.25130000000018E-11
		0.5355	1.19009999999986E-11
		0.536	1.25870000000055E-11
		0.5365	1.3784E-11
		0.537	1.29279999999984E-11
		0.5375	1.37380000000051E-11
		0.538	1.29460000000041E-11
		0.5385	1.29530000000031E-11
		0.539	1.29460000000041E-11
		0.5395	1.3095000000002E-11
		0.54	1.23309999999967E-11
		0.5405	1.29279999999984E-11
		0.541	1.32230000000031E-11
		0.5415	8.82499999999743E-12
		0.542	6.35900000000544E-12
		0.5425	6.57599999999851E-12
		0.543	4.8070000000004E-12
		0.5435	4.73199999999965E-12
		0.544	1.93600000000172E-12
		0.5445	2.29900000000163E-12
		0.545	2.55100000000255E-12
		0.5455	9.27000000001025E-13
		0.546	4.62000000001689E-13
		0.5465	-1.66600000000168E-12
		0.547	-1.32899999999682E-12
		0.5475	-1.74400000000007E-12
		0.548	-2.37700000000002E-12
		0.5485	-2.93800000000349E-12
		0.549	-2.9839999999983E-12
		0.5495	-3.90100000000276E-12
		0.55	-3.20799999999691E-12
		0.5505	-3.85799999999897E-12
		0.551	-4.80000000000147E-12
		0.5515	-4.38099999999695E-12
		0.552	-5.0589999999947E-12
		0.5525	-4.25600000000011E-12
		0.553	-5.8619999999959E-12
		0.5535	-4.87100000000094E-12
		0.554	-5.16899999999668E-12
		0.5545	-5.70199999999784E-12
		0.555	-6.60100000000317E-12
		0.5555	-6.68600000000049E-12
		0.556	-6.2740000000015E-12
		0.5565	-5.96900000000023E-12
		0.557	-7.36100000000059E-12
		0.5575	-6.6649999999971E-12
		0.558	-7.06599999999589E-12
		0.5585	-7.17300000000022E-12
		0.559	-7.06299999999824E-12
		0.5595	-7.83700000000013E-12
		0.56	-8.21399999999788E-12
		0.5605	-6.99199999999877E-12
		0.561	-8.06099999999874E-12
		0.5615	-7.9690000000025E-12
		0.562	-7.05899999999697E-12
		0.5625	-8.36300000000236E-12
		0.563	-6.54099999999728E-12
		0.5635	-8.15699999999625E-12
		0.564	-8.66900000000064E-12
		0.5645	-7.7909999999987E-12
		0.565	-7.20899999999846E-12
		0.5655	-6.81800000000286E-12
		0.566	-6.41299999999618E-12
		0.5665	-8.04699999999428E-12
		0.567	-7.13000000000306E-12
		0.5675	-7.52099999999866E-12
		0.568	-7.68499999999799E-12
		0.5685	-7.0490000000004E-12
		0.569	-7.84399999999905E-12
		0.5695	-7.17999999999914E-12
		0.57	-7.03100000000128E-12
		0.5705	-8.07899999999786E-12
		0.571	-7.31499999999916E-12
		0.5715	-8.43800000000311E-12
		0.572	-7.56000000000116E-12
		0.5725	-7.84399999999905E-12
		0.573	-7.58200000000156E-12
		0.5735	-7.86899999999709E-12
		0.574	-7.32599999999936E-12
		0.5745	-8.79999999999939E-12
		0.575	-9.44299999999591E-12
		0.5755	-1.00120000000019E-11
		0.576	-9.66299999999987E-12
		0.5765	-8.4879999999992E-12
		0.577	-9.23699999999642E-12
		0.5775	-9.8379999999994E-12
		0.578	-9.59200000000039E-12
		0.5785	-9.97299999999942E-12
		0.579	-9.37599999999771E-12
		0.5795	-1.06439999999983E-11
		0.58	-9.96199999999923E-12
		0.5805	-1.01359999999951E-11
		0.581	-1.03529999999948E-11
		0.5815	-9.60699999999525E-12
		0.582	-1.02029999999999E-11
		0.5825	-9.72399999999615E-12
		0.583	-9.3860000000009E-12
		0.5835	-1.06509999999972E-11
		0.584	-1.12299999999998E-11
		0.5845	-1.06580000000027E-11
		0.585	-9.85899999999617E-12
		0.5855	-9.56399999999809E-12
		0.586	-9.94099999999584E-12
		0.5865	-1.10880000000008E-11
		0.587	-1.03989999999963E-11
		0.5875	-1.0172E-11
		0.588	-1.10559999999972E-11
		0.5885	-1.07789999999983E-11
		0.589	-1.07580000000015E-11
		0.5895	-1.13870000000002E-11
		0.59	-1.12049999999951E-11
		0.5905	-1.19759999999993E-11
		0.591	-1.11489999999971E-11
		0.5915	-1.15889999999984E-11
		0.592	-1.1130999999998E-11
		0.5925	-1.16139999999964E-11
		0.593	-1.42959999999977E-11
		0.5935	-1.40259999999977E-11
		0.594	-1.43779999999974E-11
		0.5945	-1.47329999999948E-11
		0.595	-1.51419999999961E-11
		0.5955	-1.79839999999955E-11
		0.596	-1.74789999999966E-11
		0.5965	-1.67759999999942E-11
		0.597	-1.84670000000005E-11
		0.5975	-1.91629999999974E-11
		0.598	-1.89540000000003E-11
		0.5985	-1.99520000000008E-11
		0.599	-1.99129999999983E-11
		0.5995	-2.09790000000006E-11
		0.6	-2.04709999999975E-11
		0.6005	-2.04280000000003E-11
		0.601	-2.15329999999985E-11
		0.6015	-2.09749999999993E-11
		0.602	-2.1081999999997E-11
		0.6025	-2.09009999999956E-11
		0.603	-2.03779999999976E-11
		0.6035	-2.1383999999994E-11
		0.604	-2.09039999999998E-11
		0.6045	-2.09610000000015E-11
		0.605	-2.14829999999958E-11
		0.6055	-2.04569999999996E-11
		0.606	-2.07369999999962E-11
		0.6065	-2.15219999999983E-11
		0.607	-2.12310000000015E-11
		0.6075	-2.00019999999968E-11
		0.608	-2.13129999999945E-11
		0.6085	-2.16679999999985E-11
		0.609	-2.18169999999964E-11
		0.6095	-2.21619999999972E-11
		0.61	-2.15830000000012E-11
		0.6105	-2.25700000000015E-11
		0.611	-2.20129999999993E-11
		0.6115	-2.25460000000005E-11
		0.612	-2.21580000000025E-11
		0.6125	-2.20769999999999E-11
		0.613	-2.1547000000003E-11
		0.6135	-2.15120000000017E-11
		0.614	-2.13770000000017E-11
		0.6145	-2.16609999999996E-11
		0.615	-2.19739999999968E-11
		0.6155	-2.30069999999985E-11
		0.616	-2.18919999999971E-11
		0.6165	-2.25780000000041E-11
		0.617	-2.28189999999982E-11
		0.6175	-2.15830000000012E-11
		0.618	-2.09999999999973E-11
		0.6185	-2.1984E-11
		0.619	-2.2475000000001E-11
		0.6195	-2.27299999999996E-11
		0.62	-2.32630000000007E-11
		0.6205	-2.17710000000016E-11
		0.621	-2.19170000000018E-11
		0.6215	-2.16679999999985E-11
		0.622	-2.08759999999975E-11
		0.6225	-2.14049999999974E-11
		0.623	-2.08370000000016E-11
		0.6235	-2.09819999999982E-11
		0.624	-2.16180000000024E-11
		0.6245	-2.051E-11
		0.625	-2.08150000000012E-11
		0.6255	-2.00549999999972E-11
		0.626	-2.05309999999967E-11
		0.6265	-2.05699999999992E-11
		0.627	-2.02829999999971E-11
		0.6275	-2.04069999999969E-11
		0.628	-2.05600000000027E-11
		0.6285	-2.00519999999996E-11
		0.629	-2.02469999999988E-11
		0.6295	-1.97889999999984E-11
		0.63	-1.94159999999953E-11
		0.6305	-2.09329999999991E-11
		0.631	-1.96499999999971E-11
		0.6315	-1.99589999999997E-11
		0.632	-1.98099999999952E-11
		0.6325	-2.01939999999985E-11
		0.633	-1.96180000000002E-11
		0.6335	-2.01009999999986E-11
		0.634	-1.94830000000001E-11
		0.6345	-2.02150000000019E-11
		0.635	-2.06090000000017E-11
		0.6355	-2.11389999999986E-11
		0.636	-2.1572000000001E-11
		0.6365	-2.02679999999956E-11
		0.637	-2.14900000000013E-11
		0.6375	-2.07620000000009E-11
		0.638	-2.24210000000036E-11
		0.6385	-2.07979999999991E-11
		0.639	-2.07090000000005E-11
		0.6395	-2.08939999999966E-11
		0.64	-2.08229999999972E-11
		0.6405	-2.06519999999989E-11
		0.641	-2.11960000000003E-11
		0.6415	-1.9933999999995E-11
		0.642	-2.04959999999955E-11
		0.6425	-2.07200000000007E-11
		0.643	-2.01369999999969E-11
		0.6435	-2.0289999999996E-11
		0.644	-2.12669999999997E-11
		0.6445	-1.95969999999968E-11
		0.645	-1.72410000000001E-11
		0.6455	-1.65339999999965E-11
		0.646	-1.56250000000012E-11
		0.6465	-1.53799999999992E-11
		0.647	-1.50279999999995E-11
		0.6475	-1.34969999999978E-11
		0.648	-1.3372999999998E-11
		0.6485	-1.36000000000009E-11
		0.649	-1.35709999999949E-11
		0.6495	-1.18380000000017E-11
		0.65	-1.17059999999993E-11
		0.6505	-1.34039999999979E-11
		0.651	-1.1265999999998E-11
		0.6515	-1.1511E-11
		0.652	-1.20649999999979E-11
		0.6525	-1.18199999999959E-11
		0.653	-1.13580000000009E-11
		0.6535	-1.14750000000018E-11
		0.654	-1.03559999999991E-11
		0.6545	-1.15750000000006E-11
		0.655	-1.12940000000003E-11
		0.6555	-1.0829000000001E-11
		0.656	-1.19409999999981E-11
		0.6565	-1.06799999999965E-11
		0.657	-1.13369999999975E-11
		0.6575	-1.11489999999971E-11
		0.658	-1.09849999999978E-11
		0.6585	-1.02890000000009E-11
		0.659	-1.10350000000005E-11
		0.6595	-1.18159999999947E-11
		0.66	-1.22180000000037E-11
		0.6605	-1.13969999999968E-11
		0.661	-1.15039999999945E-11
		0.6615	-1.12520000000002E-11
		0.662	-1.17769999999988E-11
		0.6625	-1.20649999999979E-11
		0.663	-1.06369999999993E-11
		0.6635	-1.20759999999981E-11
		0.664	-1.1155999999996E-11
		0.6645	-1.1947999999997E-11
		0.665	-1.10309999999992E-11
		0.6655	-1.09739999999976E-11
		0.666	-1.04239999999943E-11
		0.6665	-1.1787999999999E-11
		0.667	-1.13690000000011E-11
		0.6675	-1.02459999999971E-11
		0.668	-1.0639999999997E-11
		0.6685	-1.04309999999998E-11
		0.669	-1.05770000000001E-11
		0.6695	-1.03350000000023E-11
		0.67	-1.0227999999998E-11
		0.6705	-1.09279999999961E-11
		0.671	-1.05619999999986E-11
		0.6715	-1.08470000000001E-11
		0.672	-1.07719999999994E-11
		0.6725	-1.12980000000016E-11
		0.673	-1.14079999999969E-11
		0.6735	-1.1344000000003E-11
		0.674	-1.07149999999977E-11
		0.6745	-1.09350000000017E-11
		0.675	-1.16489999999977E-11
		0.6755	-1.18269999999949E-11
		0.676	-1.1432999999995E-11
		0.6765	-1.15959999999973E-11
		0.677	-1.12230000000008E-11
		0.6775	-1.2881999999997E-11
		0.678	-1.21179999999983E-11
		0.6785	-1.26799999999988E-11
		0.679	-1.19589999999972E-11
		0.6795	-1.2168000000001E-11
		0.68	-1.27049999999968E-11
		0.6805	-1.22529999999983E-11
		0.681	-1.27790000000005E-11
		0.6815	-1.25409999999975E-11
		0.682	-1.18909999999954E-11
		0.6825	-1.27539999999959E-11
		0.683	-1.24270000000008E-11
		0.6835	-1.30879999999965E-11
		0.684	-1.35469999999939E-11
		0.6845	-1.31449999999981E-11
		0.685	-1.23459999999982E-11
		0.6855	-1.17059999999993E-11
		0.686	-1.28569999999989E-11
		0.6865	-1.25479999999964E-11
		0.687	-1.17920000000002E-11
		0.6875	-1.2445E-11
		0.688	-1.19729999999951E-11
		0.6885	-1.25090000000005E-11
		0.689	-1.21179999999983E-11
		0.6895	-1.19759999999993E-11
		0.69	-1.16390000000011E-11
		0.6905	-1.2278000000003E-11
		0.691	-1.19939999999985E-11
		0.6915	-1.25979999999991E-11
		0.692	-1.24560000000001E-11
		0.6925	-1.16489999999977E-11
		0.693	-1.18269999999949E-11
		0.6935	-1.21610000000021E-11
		0.694	-1.15499999999959E-11
		0.6945	-1.21749999999999E-11
		0.695	-1.28149999999988E-11
		0.6955	-1.29679999999979E-11
		0.696	-1.21289999999985E-11
		0.6965	-1.14189999999971E-11
		0.697	-1.25729999999944E-11
		0.6975	-1.18479999999982E-11
		0.698	-1.22180000000037E-11
		0.6985	-1.13969999999968E-11
		0.699	-1.06300000000004E-11
		0.6995	-1.22609999999942E-11
		0.7	-1.20009999999974E-11
		0.7005	-1.09820000000001E-11
		0.701	-1.1812999999997E-11
		0.7015	-1.19589999999972E-11
		0.702	-1.08180000000008E-11
		0.7025	-1.09209999999972E-11
		0.703	-1.17239999999984E-11
		0.7035	-1.2168000000001E-11
		0.704	-1.20759999999981E-11
		0.7045	-1.14539999999984E-11
		0.705	-1.1241E-11
		0.7055	-1.11799999999971E-11
		0.706	-9.87299999999402E-12
		0.7065	-1.12980000000016E-11
		0.707	-1.00900000000003E-11
		0.7075	-1.0252999999996E-11
		0.708	-9.24799999999662E-12
		0.7085	-1.01290000000028E-11
		0.709	-9.84100000000367E-12
		0.7095	-1.06720000000006E-11
		0.71	-9.69199999999918E-12
		0.7105	-1.05300000000016E-11
		0.711	-9.66299999999987E-12
		0.7115	-9.90199999999995E-12
		0.712	-1.00219999999985E-11
		0.7125	-9.269E-12
		0.713	-9.86200000000044E-12
		0.7135	-9.20199999999519E-12
		0.714	-9.49999999999754E-12
		0.7145	-9.49299999999861E-12
		0.715	-9.55699999999916E-12
		0.7155	-1.02819999999954E-11
		0.716	-1.04519999999966E-11
		0.7165	-9.45700000000037E-12
		0.717	-1.10849999999966E-11
		0.7175	-1.00049999999964E-11
		0.718	-1.06369999999993E-11
		0.7185	-1.09139999999983E-11
		0.719	-9.92999999999564E-12
		0.7195	-1.03169999999966E-11
		0.72	-1.02459999999971E-11
		0.7205	-1.06580000000027E-11
		0.721	-1.07259999999979E-11
		0.7215	-1.03139999999989E-11
		0.722	-9.91199999999652E-12
		0.7225	-1.05229999999961E-11
		0.723	-1.0307E-11
		0.7235	-1.00509999999978E-11
		0.724	-1.08389999999975E-11
		0.7245	-1.08640000000022E-11
		0.725	-9.99399999999619E-12
		0.7255	-9.66299999999987E-12
		0.726	-9.02799999999928E-12
		0.7265	-9.64199999999648E-12
		0.727	-9.18700000000033E-12
		0.7275	-9.58499999999485E-12
		0.728	-9.94800000000138E-12
		0.7285	-9.20900000000073E-12
		0.729	-9.36499999999752E-12
		0.7295	-9.06000000000286E-12
		0.73	-9.48599999999969E-12
		0.7305	-9.88399999999421E-12
		0.731	-8.94599999999961E-12
		0.7315	-9.47900000000077E-12
		0.732	-9.84499999999833E-12
		0.7325	-1.06329999999981E-11
		0.733	-1.04880000000015E-11
		0.7335	-9.89799999999868E-12
		0.734	-1.05729999999988E-11
		0.7345	-1.01359999999951E-11
		0.735	-9.55299999999789E-12
		0.7355	-1.14429999999982E-11
		0.736	-1.14789999999964E-11
		0.7365	-9.99700000000046E-12
		0.737	-1.03279999999968E-11
		0.7375	-1.05129999999995E-11
		0.738	-1.06300000000004E-11
		0.7385	-1.0417000000002E-11
		0.739	-1.10920000000021E-11
		0.7395	-1.08150000000031E-11
		0.74	-1.11239999999991E-11
		0.7405	-9.88699999999848E-12
		0.741	-1.11270000000033E-11
		0.7415	-1.14649999999986E-11
		0.742	-1.03490000000002E-11
		0.7425	-1.04880000000015E-11
		0.743	-1.11059999999999E-11
		0.7435	-1.08470000000001E-11
		0.744	-1.20150000000018E-11
		0.7445	-1.22289999999973E-11
		0.745	-1.16029999999962E-11
		0.7455	-1.0750999999996E-11
		0.746	-1.13299999999986E-11
		0.7465	-1.12869999999948E-11
		0.747	-1.08929999999949E-11
		0.7475	-1.07829999999995E-11
		0.748	-1.04770000000013E-11
		0.7485	-1.0774999999997E-11
		0.749	-1.16599999999979E-11
		0.7495	-1.08000000000017E-11
		0.75	-1.06300000000004E-11
		0.7505	-1.16249999999966E-11
		0.751	-1.14819999999941E-11
		0.7515	-1.09669999999986E-11
		0.752	-1.18589999999984E-11
		0.7525	-1.14040000000023E-11
		0.753	-1.10669999999974E-11
		0.7535	-1.19589999999972E-11
		0.754	-1.14359999999993E-11
		0.7545	-1.20049999999987E-11
		0.755	-1.2057999999999E-11
		0.7555	-1.23140000000012E-11
		0.756	-1.24909999999948E-11
		0.7565	-1.13259999999973E-11
		0.757	-1.27969999999997E-11
		0.7575	-1.16100000000018E-11
		0.758	-1.24909999999948E-11
		0.7585	-1.16249999999966E-11
		0.759	-1.22529999999983E-11
		0.7595	-1.25910000000002E-11
		0.76	-1.29429999999999E-11
		0.7605	-1.21469999999976E-11
		0.761	-1.29780000000011E-11
		0.7615	-1.21889999999978E-11
		0.762	-1.11799999999971E-11
		0.7625	-1.18159999999947E-11
		0.763	-1.06259999999991E-11
		0.7635	-1.18409999999993E-11
		0.764	-1.20469999999988E-11
		0.7645	-1.18269999999949E-11
		0.765	-1.1044999999997E-11
		0.7655	-1.09639999999944E-11
		0.766	-1.10599999999985E-11
		0.7665	-1.22210000000013E-11
		0.767	-1.09179999999996E-11
		0.7675	-1.13259999999973E-11
		0.768	-1.14789999999964E-11
		0.7685	-1.15889999999984E-11
		0.769	-1.27010000000021E-11
		0.7695	-1.0829000000001E-11
		0.77	-1.19019999999956E-11
		0.7705	-1.23879999999983E-11
		0.771	-1.1099000000001E-11
		0.7715	-1.31979999999984E-11
		0.772	-1.26619999999996E-11
		0.7725	-1.21080000000017E-11
		0.773	-1.20299999999967E-11
		0.7735	-1.19369999999968E-11
		0.774	-1.11380000000035E-11
		0.7745	-1.24670000000003E-11
		0.775	-1.23989999999985E-11
		0.7755	-1.33830000000012E-11
		0.776	-1.29039999999974E-11
		0.7765	-1.20689999999992E-11
		0.777	-1.26159999999982E-11
		0.7775	-1.26159999999982E-11
		0.778	-1.28289999999966E-11
		0.7785	-1.17630000000009E-11
		0.779	-1.2168000000001E-11
		0.7795	-1.21500000000019E-11
		0.78	-1.1922999999999E-11
		0.7805	-1.17169999999995E-11
		0.781	-1.21289999999985E-11
		0.7815	-1.15779999999982E-11
		0.782	-1.12369999999987E-11
		0.7825	-1.11630000000016E-11
		0.783	-1.04840000000002E-11
		0.7835	-1.17740000000011E-11
		0.784	-1.17239999999984E-11
		0.7845	-1.09639999999944E-11
		0.785	-1.09639999999944E-11
		0.7855	-1.16170000000007E-11
		0.786	-9.58499999999485E-12
		0.7865	-1.16489999999977E-11
		0.787	-1.09389999999963E-11
		0.7875	-1.01249999999949E-11
		0.788	-1.03779999999995E-11
		0.7885	-1.05449999999965E-11
		0.789	-8.98100000000084E-12
		0.7895	-5.09499999999956E-12
		0.79	-3.17299999999568E-12
		0.7905	-2.59399999999971E-12
		0.791	-9.95000000002849E-13
		0.7915	2.38000000003076E-13
		0.792	1.02000000000089E-12
		0.7925	2.06799999999747E-12
		0.793	3.31099999999997E-12
		0.7935	3.08400000000371E-12
		0.794	5.12300000000187E-12
		0.7945	5.34700000000048E-12
		0.795	5.44600000000226E-12
		0.7955	5.32200000000243E-12
		0.796	8.33500000000005E-12
		0.7965	1.0171000000003E-11
		0.797	9.94700000000437E-12
		0.7975	1.21500000000019E-11
		0.798	1.22920000000008E-11
		0.7985	1.34290000000026E-11
		0.799	1.35360000000003E-11
		0.7995	1.50529999999975E-11
		0.8	1.39050000000021E-11
		0.8005	1.59440000000003E-11
		0.801	1.62000000000025E-11
		0.8015	1.73300000000054E-11
		0.802	1.70780000000044E-11
		0.8025	1.81540000000033E-11
		0.803	1.9440000000003E-11
		0.8035	1.78590000000052E-11
		0.804	1.93910000000039E-11
		0.8045	1.92660000000005E-11
		0.805	2.04140000000024E-11
		0.8055	2.07730000000011E-11
		0.806	2.16569999999983E-11
		0.8065	2.00019999999968E-11
		0.807	2.15219999999983E-11
		0.8075	2.08759999999975E-11
		0.808	2.17570000000037E-11
		0.8085	2.22970000000038E-11
		0.809	2.26980000000026E-11
		0.8095	2.28690000000009E-11
		0.81	2.3156000000003E-11
		0.8105	2.1572000000001E-11
		0.811	2.18950000000014E-11
		0.8115	2.17849999999994E-11
		0.812	2.26380000000033E-11
		0.8125	2.16250000000014E-11
		0.813	2.23460000000029E-11
		0.8135	2.24739999999974E-11
		0.814	2.24849999999976E-11
		0.8145	2.26059999999997E-11
		0.815	2.18100000000041E-11
		0.8155	2.22789999999981E-11
		0.816	2.25770000000004E-11
		0.8165	2.22329999999967E-11
		0.817	2.1952000000003E-11
		0.8175	2.22510000000024E-11
		0.818	2.18810000000036E-11
		0.8185	2.11950000000033E-11
		0.819	2.29040000000021E-11
		0.8195	2.19339999999973E-11
		0.82	2.1572000000001E-11
		0.8205	2.27980000000014E-11
		0.821	2.23710000000009E-11
		0.8215	2.22329999999967E-11
		0.822	2.21830000000006E-11
		0.8225	2.28620000000019E-11
		0.823	2.19660000000009E-11
		0.8235	2.25030000000033E-11
		0.824	1.99380000000029E-11
		0.8245	2.00939999999997E-11
		0.825	1.91739999999976E-11
		0.8255	1.95189999999984E-11
		0.826	1.87969999999998E-11
		0.8265	1.90210000000051E-11
		0.827	1.81120000000032E-11
		0.8275	1.70599999999987E-11
		0.828	1.79130000000026E-11
		0.8285	1.75399999999995E-11
		0.829	1.67690000000019E-11
		0.8295	1.6129000000003E-11
		0.83	1.70390000000019E-11
		0.8305	1.60300000000012E-11
		0.831	1.62960000000066E-11
		0.8315	1.51980000000007E-11
		0.832	1.51840000000029E-11
		0.8325	1.57380000000008E-11
		0.833	1.51769999999973E-11
		0.8335	1.46190000000047E-11
		0.834	1.45129999999974E-11
		0.8345	1.30100000000047E-11
		0.835	1.34150000000048E-11
		0.8355	1.29640000000033E-11
		0.836	1.23630000000003E-11
		0.8365	1.36000000000009E-11
		0.837	1.3372000000001E-11
		0.8375	1.27080000000011E-11
		0.838	1.22850000000019E-11
		0.8385	1.258E-11
		0.839	1.25370000000028E-11
		0.8395	1.20970000000015E-11
		0.84	1.18409999999993E-11
		0.8405	1.14680000000028E-11
		0.841	1.16390000000011E-11
		0.8415	1.258E-11
		0.842	1.19550000000026E-11
		0.8425	1.20649999999979E-11
		0.843	1.36249999999989E-11
		0.8435	1.2516000000006E-11
		0.844	1.18380000000017E-11
		0.8445	1.22109999999982E-11
		0.845	1.17270000000027E-11
		0.8455	1.23210000000001E-11
		0.846	1.29820000000024E-11
		0.8465	1.19970000000027E-11
		0.847	1.22349999999992E-11
		0.8475	1.31770000000017E-11
		0.848	1.2881999999997E-11
		0.8485	1.21570000000008E-11
		0.849	1.22390000000005E-11
		0.8495	1.27430000000023E-11
		0.85	1.30770000000029E-11
		0.8505	1.20580000000056E-11
		0.851	1.30029999999992E-11
		0.8515	1.22280000000003E-11
		0.852	1.23380000000022E-11
		0.8525	1.22920000000008E-11
		0.853	1.23919999999996E-11
		0.8535	1.1756000000002E-11
		0.854	1.19690000000004E-11
		0.8545	1.12190000000062E-11
		0.855	1.12050000000017E-11
		0.8555	1.07219999999966E-11
		0.856	1.01109999999971E-11
		0.8565	1.18800000000018E-11
		0.857	1.01860000000045E-11
		0.8575	1.06259999999991E-11
		0.858	1.07860000000038E-11
		0.8585	1.06470000000025E-11
		0.859	9.85200000000387E-12
		0.8595	1.05480000000007E-11
		0.86	9.83399999999813E-12
		0.8605	1.15280000000021E-11
		0.861	1.09599999999997E-11
		0.8615	1.07500000000056E-11
		0.862	1.09000000000004E-11
		0.8625	1.06580000000027E-11
		0.863	1.19090000000011E-11
		0.8635	1.06230000000015E-11
		0.864	1.06859999999984E-11
		0.8645	1.1891000000002E-11
		0.865	1.21150000000006E-11
		0.8655	1.28860000000049E-11
		0.866	1.20470000000054E-11
		0.8665	1.1646E-11
		0.867	1.16349999999998E-11
		0.8675	1.17980000000022E-11
		0.868	1.1019999999999E-11
		0.8685	1.20080000000029E-11
		0.869	1.13470000000007E-11
		0.8695	1.25339999999985E-11
		0.87	1.16390000000011E-11
		0.8705	1.10490000000049E-11
		0.871	1.21860000000001E-11
		0.8715	1.14820000000007E-11
		0.872	1.20900000000026E-11
		0.8725	1.05690000000041E-11
		0.873	1.21540000000031E-11
		0.8735	1.19649999999991E-11
		0.874	1.28540000000013E-11
		0.8745	1.22140000000024E-11
		0.875	1.19260000000033E-11
		0.8755	1.13900000000044E-11
		0.876	1.09029999999981E-11
		0.8765	1.20470000000054E-11
		0.877	1.30849999999988E-11
		0.8775	1.16850000000025E-11
		0.878	1.25229999999983E-11
		0.8785	1.27430000000023E-11
		0.879	1.22640000000051E-11
		0.8795	1.25939999999978E-11
		0.88	1.12440000000042E-11
		0.8805	1.36489999999999E-11
		0.881	1.20970000000015E-11
		0.8815	1.28219999999977E-11
		0.882	1.27999999999973E-11
		0.8825	1.24310000000021E-11
		0.883	1.22750000000053E-11
		0.8835	1.24910000000014E-11
		0.884	1.25270000000062E-11
		0.8845	1.23529999999971E-11
		0.885	1.29960000000002E-11
		0.8855	1.36210000000042E-11
		0.886	1.29890000000013E-11
		0.8865	1.258E-11
		0.887	1.36460000000023E-11
		0.8875	1.30880000000031E-11
		0.888	1.38769999999998E-11
		0.8885	1.32830000000024E-11
		0.889	1.36779999999993E-11
		0.8895	1.40079999999986E-11
		0.89	1.32590000000014E-11
		0.8905	1.25410000000041E-11
		0.891	1.39160000000023E-11
		0.8915	1.34180000000024E-11
		0.892	1.32089999999986E-11
		0.8925	1.36460000000023E-11
		0.893	1.21249999999972E-11
		0.8935	1.36530000000012E-11
		0.894	1.42920000000031E-11
		0.8945	1.36489999999999E-11
		0.895	1.20830000000037E-11
		0.8955	1.22250000000026E-11
		0.896	1.22990000000063E-11
		0.8965	1.29000000000027E-11
		0.897	1.26799999999988E-11
		0.8975	1.24310000000021E-11
		0.898	1.24560000000001E-11
		0.8985	1.27080000000011E-11
		0.899	1.25300000000039E-11
		0.8995	1.22280000000003E-11
		0.9	1.1099000000001E-11
		0.9005	1.20999999999992E-11
		0.901	1.12619999999967E-11
		0.9015	1.21960000000033E-11
		0.902	1.11199999999978E-11
		0.9025	1.12980000000016E-11
		0.903	1.20930000000002E-11
		0.9035	1.20720000000035E-11
		0.904	1.27969999999997E-11
		0.9045	1.52160000000065E-11
		0.905	1.56070000000021E-11
		0.9055	1.69139999999985E-11
		0.906	1.77279999999999E-11
		0.9065	1.62569999999975E-11
		0.907	1.69750000000014E-11
		0.9075	1.76780000000038E-11
		0.908	1.80049999999988E-11
		0.9085	1.86270000000052E-11
		0.909	1.86300000000029E-11
		0.9095	1.89820000000026E-11
		0.91	1.99129999999983E-11
		0.9105	1.87010000000023E-11
		0.911	2.06339999999998E-11
		0.9115	1.91210000000039E-11
		0.912	2.0041000000006E-11
		0.9125	2.00019999999968E-11
		0.913	1.98449999999964E-11
		0.9135	2.06410000000053E-11
		0.914	2.06060000000041E-11
		0.9145	2.01330000000022E-11
		0.915	2.02040000000017E-11
		0.9155	2.0368000000001E-11
		0.916	1.90739999999988E-11
		0.9165	2.09010000000022E-11
		0.917	1.94189999999996E-11
		0.9175	1.83670000000017E-11
		0.918	1.91379999999994E-11
		0.9185	2.01049999999999E-11
		0.919	1.91700000000029E-11
		0.9195	1.96960000000052E-11
		0.92	1.88329999999981E-11
		0.9205	1.80689999999994E-11
		0.921	1.68720000000049E-11
		0.9215	1.56569999999981E-11
		0.922	1.65799999999979E-11
		0.9225	1.60900000000005E-11
		0.923	1.63669999999995E-11
		0.9235	1.52660000000025E-11
		0.924	1.43740000000027E-11
		0.9245	1.52770000000027E-11
		0.925	1.55290000000037E-11
		0.9255	1.5773999999999E-11
		0.926	1.57600000000012E-11
		0.9265	1.42320000000038E-11
		0.927	1.59980000000043E-11
		0.9275	1.55040000000056E-11
		0.928	1.49140000000028E-11
		0.9285	1.39019999999979E-11
		0.929	1.41249999999995E-11
		0.9295	1.39410000000004E-11
		0.93	1.46620000000019E-11
		0.9305	1.40900000000049E-11
		0.931	1.37559999999977E-11
		0.9315	1.24950000000027E-11
		0.932	1.37449999999975E-11
		0.9325	1.33369999999997E-11
		0.933	1.25339999999985E-11
		0.9335	1.33259999999995E-11
		0.934	1.32799999999981E-11
		0.9345	1.31089999999999E-11
		0.935	1.27260000000002E-11
		0.9355	1.11059999999999E-11
		0.936	1.18380000000017E-11
		0.9365	1.25520000000043E-11
		0.937	1.10099999999958E-11
		0.9375	1.13150000000037E-11
		0.938	1.20399999999999E-11
		0.9385	1.11410000000012E-11
		0.939	1.13220000000026E-11
		0.9395	1.21320000000027E-11
		0.94	1.06900000000063E-11
		0.9405	1.2168000000001E-11
		0.941	1.18340000000004E-11
		0.9415	1.28960000000014E-11
		0.942	1.33790000000065E-11
		0.9425	1.28780000000023E-11
		0.943	1.43390000000015E-11
		0.9435	1.36280000000032E-11
		0.944	1.34540000000006E-11
		0.9445	1.31589999999959E-11
		0.945	1.48040000000009E-11
		0.9455	1.46300000000049E-11
		0.946	1.56180000000023E-11
		0.9465	1.65980000000036E-11
		0.947	1.78950000000035E-11
		0.9475	1.7856000000001E-11
		0.948	1.86089999999995E-11
		0.9485	1.8403E-11
		0.949	1.90890000000003E-11
		0.9495	1.99589999999997E-11
		0.95	2.0755000000002E-11
		0.9505	1.97920000000027E-11
		0.951	2.06620000000021E-11
		0.9515	2.05520000000001E-11
		0.952	2.00369999999981E-11
		0.9525	2.15440000000053E-11
		0.953	2.09819999999982E-11
		0.9535	2.16150000000048E-11
		0.954	2.24670000000051E-11
		0.9545	2.26980000000026E-11
		0.955	2.03570000000008E-11
		0.9555	1.30130000000023E-11
		0.956	8.41299999999845E-12
		0.9565	9.06300000000051E-12
		0.957	6.47599999999972E-12
		0.9575	4.0320000000015E-12
		0.958	3.29700000000212E-12
		0.9585	1.53500000000293E-12
		0.959	-1.19000000000214E-12
		0.9595	-1.30800000000005E-12
		0.96	-3.05200000000013E-12
		0.9605	-3.85799999999897E-12
		0.961	-5.9789999999968E-12
		0.9615	-6.06100000000309E-12
		0.962	-6.33800000000205E-12
		0.9625	-7.77299999999958E-12
		0.963	-8.3990000000006E-12
		0.9635	-1.07079999999988E-11
		0.964	-1.03460000000025E-11
		0.9645	-1.08789999999971E-11
		0.965	-1.11729999999981E-11
		0.9655	-9.66000000000222E-12
		0.966	-1.03419999999946E-11
		0.9665	-1.11980000000028E-11
		0.967	-1.18589999999984E-11
		0.9675	-1.17839999999977E-11
		0.968	-1.24739999999993E-11
		0.9685	-1.25910000000002E-11
		0.969	-1.25729999999944E-11
		0.9695	-1.34719999999998E-11
		0.97	-1.33479999999999E-11
		0.9705	-1.40619999999959E-11
		0.971	-1.39659999999984E-11
		0.9715	-1.54439999999997E-11
		0.972	-1.57099999999985E-11
		0.9725	-1.48289999999989E-11
		0.973	-1.58559999999987E-11
		0.9735	-1.61929999999969E-11
		0.974	-1.64810000000027E-11
		0.9745	-1.69359999999989E-11
		0.975	-1.78099999999995E-11
		0.9755	-1.96219999999948E-11
		0.976	-1.85029999999988E-11
		0.9765	-1.75469999999984E-11
		0.977	-1.84919999999986E-11
		0.9775	-1.91389999999964E-11
		0.978	-1.82039999999994E-11
		0.9785	-1.91279999999962E-11
		0.979	-1.81469999999978E-11
		0.9795	-1.9361999999998E-11
		0.98	-1.98379999999975E-11
		0.9805	-1.93799999999971E-11
		0.981	-2.02970000000015E-11
		0.9815	-1.98700000000011E-11
		0.982	-2.03709999999987E-11
		0.9825	-1.92770000000007E-11
		0.983	-1.85310000000011E-11
		0.9835	-1.93659999999992E-11
		0.984	-2.10180000000031E-11
		0.9845	-1.82080000000007E-11
		0.985	-1.9496999999998E-11
		0.9855	-1.8814999999999E-11
		0.986	-1.84710000000018E-11
		0.9865	-1.81219999999997E-11
		0.987	-1.88120000000013E-11
		0.9875	-1.87480000000008E-11
		0.988	-1.9717999999999E-11
		0.9885	-1.79869999999997E-11
		0.989	-1.97530000000002E-11
		0.9895	-1.91669999999987E-11
		0.99	-1.83640000000041E-11
		0.9905	-2.03429999999964E-11
		0.991	-1.85810000000038E-11
		0.9915	-2.00800000000019E-11
		0.992	-1.95259999999973E-11
		0.9925	-2.01329999999956E-11
		0.993	-2.01400000000011E-11
		0.9935	-2.02610000000033E-11
		0.994	-2.01619999999949E-11
		0.9945	-1.99659999999986E-11
		0.995	-2.14480000000012E-11
		0.9955	-2.13519999999971E-11
		0.996	-2.13129999999945E-11
		0.9965	-2.09039999999998E-11
		0.997	-2.08939999999966E-11
		0.9975	-2.1603999999998E-11
		0.998	-2.09039999999998E-11
		0.9985	-2.00659999999974E-11
[truncated: 58,002 more rows]

## Sheet: Figure 1g
Figure 1g
		Time (sec)	delta z (pm)
		0	-1.74626030474308E-12
		0.0005	-1.32341158879874E-12
		0.001	-1.87856287286176E-12
		0.0015	-1.27071415692132E-12
		0.002	-1.36286544098564E-12
		0.0025	-1.48101672504501E-12
		0.003	-1.08316800910534E-12
		0.0035	-1.07231929317322E-12
		0.004	-9.62470577232708E-13
		0.0045	-1.36362186129958E-12
		0.005	-6.35773145360585E-13
		0.0055	-7.03924429423874E-13
		0.006	2.79242865163925E-14
		0.0065	-1.05222699754524E-12
		0.007	-8.00378281612398E-13
		0.0075	-9.27529565671332E-13
		0.008	-7.82680849736205E-13
		0.0085	-3.66832133797409E-13
		0.009	-1.00998341785539E-12
		0.0095	-9.32134701918464E-13
		0.01	-7.72285985981864E-13
		0.0105	-1.48343727004829E-12
		0.011	-8.01588554110727E-13
		0.0115	-1.18173983816759E-12
		0.012	-1.92789112223525E-12
		0.0125	-1.25304240629661E-12
		0.013	-8.97193690357088E-13
		0.0135	-1.14634497441521E-12
		0.014	-1.39149625847867E-12
		0.0145	-1.12864754254563E-12
		0.015	-1.17579882661215E-12
		0.0155	-1.95395011067016E-12
		0.016	-1.55610139473048E-12
		0.0165	-1.22225267879136E-12
		0.017	-1.52740396285409E-12
		0.0175	-6.18555246913652E-13
		0.018	-8.52706530983534E-13
		0.0185	-1.54585781504422E-12
		0.019	-1.02700909910899E-12
		0.0195	-1.96216038316741E-12
		0.02	-1.39031166723183E-12
		0.0205	-1.11646295129197E-12
		0.021	-6.1561423535586E-13
		0.0215	-7.11765519421456E-13
		0.022	-3.35916803482176E-13
		0.0225	-3.60068087544674E-13
		0.023	-9.82193716086462E-14
		0.0235	5.30629344335182E-13
		0.024	-2.54521939728363E-13
		0.0245	-2.36673223790707E-13
		0.025	2.82175492151144E-13
		0.0255	2.64024208077325E-13
		0.026	1.31487292401671E-12
		0.0265	-2.73278360041421E-13
		0.027	3.23570355898824E-13
		0.0275	3.45419071831138E-13
		0.028	-5.28732212224382E-13
		0.0285	5.54116503711968E-13
		0.029	-3.77034780358413E-13
		0.0295	3.51813935584205E-13
		0.03	-7.11337348481932E-13
		0.0305	-3.91488632540651E-13
		0.031	-4.51639916601389E-13
		0.0315	-3.67912006596027E-14
		0.032	-3.16942484724296E-13
		0.0325	-6.2309376879066E-13
		0.033	5.7549471465514E-15
		0.0335	-4.0339633691625E-13
		0.034	-5.02547620979494E-13
		0.0345	-1.11769890503517E-12
		0.035	-4.4985018910207E-13
		0.0355	-6.42001473165182E-13
		0.036	-1.30615275721993E-12
		0.0365	-1.87304041291961E-13
		0.037	9.65446746510791E-14
		0.0375	-1.36066094123625E-14
		0.038	-1.08275789347379E-12
		0.0385	-1.0399091775381E-12
		0.039	-7.78060461602068E-13
		0.0395	-9.13211745656935E-13
		0.04	-2.84363029726341E-13
		0.0405	-3.09514313792466E-13
		0.041	-3.97665597848895E-13
		0.0415	5.43183118088511E-13
		0.042	4.04031834025752E-13
		0.0425	6.68805499660495E-14
		0.043	7.09729265901106E-13
		0.0435	1.08957798184166E-12
		0.044	9.58426697774834E-13
		0.0445	1.28127541371376E-12
		0.045	6.38124129649161E-13
		0.0455	9.07972845587738E-13
		0.046	1.46182156153082E-12
		0.0465	8.39670277462986E-13
		0.047	1.75518993408234E-13
		0.0475	1.03136770933509E-12
		0.048	1.04921642527274E-12
		0.0485	2.36406514121687E-12
		0.049	8.14913857154633E-13
		0.0495	5.15762573087192E-13
		0.05	7.85611289032387E-13
		0.0505	7.75460004967735E-13
		0.051	6.86308720894444E-13
		0.0515	4.44157436835247E-13
		0.052	1.43500615278197E-12
		0.0525	8.59854868712579E-13
		0.053	1.02670358465472E-12
		0.0535	7.17552300590707E-13
		0.054	6.81401016531002E-13
		0.0545	-2.84750267527375E-13
		0.055	4.11098448401415E-13
		0.0555	-1.43052835664594E-13
		0.056	-3.74204119723594E-13
		0.0565	3.32644596218629E-13
		0.057	2.96493312152307E-13
		0.0575	-1.75657971900799E-13
		0.058	-4.45809255968922E-13
		0.0585	-1.68960540038039E-13
		0.059	-2.68111824094665E-13
		0.0595	1.36736891843933E-13
		0.06	-3.68414392216383E-13
		0.0605	-2.22565676284246E-13
		0.061	7.1828303965316E-13
		0.0615	2.35131755593239E-13
		0.062	-2.20019528470991E-13
		0.0625	1.12282918746883E-12
		0.063	9.02677903403411E-13
		0.0635	1.69152661933869E-12
		0.064	1.06937533528409E-12
		0.0645	1.21522405122284E-12
		0.065	1.8580727671579E-12
		0.0655	2.01792148310111E-12
		0.066	1.97077019902798E-12
		0.0665	1.98161891496671E-12
		0.067	7.41467630907018E-13
		0.0675	1.39531634684889E-12
		0.068	-3.49834937216274E-13
		0.0685	2.26013778720586E-13
		0.069	3.32862494656834E-13
		0.0695	4.88711210592159E-13
		0.07	-4.10440073468021E-13
		0.0705	-4.24591357533948E-13
		0.071	-6.41742641595102E-13
		0.0715	-2.57893925653272E-13
		0.072	-4.43045209710843E-13
		0.0725	-1.69019649377608E-12
		0.073	-1.01834777783509E-12
		0.0735	-9.6949906190409E-13
		0.074	-1.8926503459653E-12
		0.0745	-8.62801630029306E-13
		0.075	-1.16895291408905E-12
		0.0755	-2.02510419815207E-12
		0.076	-1.64825548221578E-12
		0.0765	-1.32540676627685E-12
		0.077	-1.43955805034157E-12
		0.0775	-1.57470933440305E-12
		0.078	-2.02886061846365E-12
		0.0785	-2.35601190252679E-12
		0.079	-2.2251631865895E-12
		0.0795	-2.8293144706516E-12
		0.08	-1.55746575471125E-12
		0.0805	-2.25361703878282E-12
		0.081	-2.2327683228409E-12
		0.0815	-2.11191960690019E-12
		0.082	-1.82407089096249E-12
		0.0825	-1.60122217502235E-12
		0.083	-1.67537345908755E-12
		0.0835	-1.73652474315192E-12
		0.084	-9.04676027206245E-13
		0.0845	-1.54482731127982E-12
		0.085	-1.50597859533878E-12
		0.0855	-1.38512987939806E-12
		0.086	-1.64828116346065E-12
		0.0865	-1.01243244752451E-12
		0.087	-1.1975837315887E-12
		0.0875	-7.92735015650103E-13
		0.088	-5.54886299715109E-13
		0.0885	-4.94037583773671E-13
		0.089	-3.9818886783762E-13
		0.0895	-5.40340151898028E-13
		0.09	-1.02749143595922E-12
		0.0905	-1.03464272001961E-12
		0.091	-4.98794004082266E-13
		0.0915	-5.72945288154084E-13
		0.092	-1.38309657221567E-12
		0.0925	-9.96247856276195E-13
		0.093	-9.61399140336428E-13
		0.0935	-2.34355042439507E-12
		0.094	-1.13170170846061E-12
		0.0945	-1.40885299252104E-12
		0.095	-1.86000427658399E-12
		0.0955	-1.67615556064636E-12
		0.096	-2.16230684471054E-12
		0.0965	-1.2354581287776E-12
		0.097	-1.24660941283264E-12
		0.0975	-5.07760696893456E-13
		0.098	-2.02491198095211E-12
		0.0985	-1.28606326501954E-12
		0.099	-1.45621454908888E-12
		0.0995	-7.17365833149687E-13
		0.1	-1.64551711720919E-12
		0.1005	-1.77666840127601E-12
		0.101	-7.88819685333551E-13
		0.1015	-4.62970969396974E-13
		0.102	-1.69912225345539E-12
		0.1025	-7.36273537517591E-13
		0.103	-6.58424821580661E-13
		0.1035	-3.35761056447249E-14
		0.104	-6.58727389703589E-13
		0.1045	-1.04587867377261E-12
		0.105	-1.2100299578268E-12
		0.1055	-2.971812418917E-13
		0.106	-1.12332525957057E-13
		0.1065	-6.55483810022869E-13
		0.107	1.22364905918826E-13
		0.1075	2.07213621854679E-13
		0.108	2.32062337791258E-13
		0.1085	3.91911053727858E-13
		0.109	-2.7624023032817E-13
		0.1095	3.66608485606887E-13
		0.11	4.40457201535925E-13
		0.1105	-2.83694082518102E-13
		0.111	-2.12845366580094E-13
		0.1115	-5.75996650641467E-13
		0.112	-4.27147934705065E-13
		0.1125	5.57700781233132E-13
		0.113	-4.27450502827993E-13
		0.1135	-9.13601786885561E-13
		0.114	-3.52753070956791E-13
		0.1145	-6.33904355018495E-13
		0.115	-5.34055639081169E-13
		0.1155	-1.43206923140416E-13
		0.116	-3.49358207201372E-13
		0.1165	-1.29450949126298E-12
		0.117	-6.556607753292E-13
		0.1175	-6.69812059395127E-13
		0.118	-8.08963343457887E-13
		0.1185	-7.71146275176207E-14
		0.119	-1.26326591157995E-12
		0.1195	3.49582804359909E-13
		0.12	-2.65568479702385E-13
		0.1205	2.10280236235685E-13
		0.121	8.32128952167356E-13
		0.1215	3.83977668108666E-13
		0.122	8.2082638404423E-13
		0.1225	5.14675099984484E-13
		0.123	9.51523815920048E-13
		0.1235	3.37372531861382E-13
		0.124	7.13221247800662E-13
		0.1245	4.68069963737199E-13
		0.125	3.2991867967145E-13
		0.1255	9.54767395607385E-13
		0.126	1.37616111546875E-13
		0.1265	5.81464827487979E-13
		0.127	2.97313543428628E-13
		0.1275	1.44162259361405E-13
		0.128	3.39010975299236E-13
		0.1285	7.9385969123392E-13
		0.129	3.46708407172241E-13
		0.1295	1.82557123111438E-13
		0.13	2.74405839046213E-13
		0.1305	-7.44745445012515E-13
		0.131	5.41032709259476E-14
		0.1315	-2.23048013134481E-13
		0.132	-5.14199297205989E-13
		0.1325	-6.88350581263362E-13
		0.133	-2.85018653261953E-14
		0.1335	-3.33653149388932E-13
		0.134	-9.62804433449071E-13
		0.1345	-7.35955717507657E-13
		0.135	-1.00610700157578E-12
		0.1355	-1.3112582856319E-12
		0.136	-4.8740956970201E-13
		0.1365	-8.99560853762459E-13
		0.137	-6.18712137823684E-13
		0.1375	-4.55863421889436E-13
		0.138	-4.24014705947317E-13
		0.1385	-1.21316599001214E-12
		0.139	-1.09531727406907E-12
		0.1395	-9.53468558138212E-13
		0.14	-3.46619842201396E-13
		0.1405	-1.82771126263521E-13
		0.141	-5.73922410320585E-13
		0.1415	-7.02073694383147E-13
		0.142	-3.8224978444705E-14
		0.1425	-6.95376262507152E-13
		0.143	-3.8527546567633E-14
		0.1435	-1.44678830636417E-13
		0.144	-3.82830114694339E-13
		0.1445	-1.1969813987572E-12
		0.145	-1.8113268281905E-13
		0.1455	-8.84283966882926E-13
		0.146	-2.84435250945033E-13
		0.1465	-2.87586535004144E-13
		0.147	-1.01973781907396E-12
		0.1475	9.51108968659768E-14
		0.148	-8.67040387197743E-13
		0.1485	-2.99191671256816E-13
		0.149	-2.08234295532086E-12
		0.1495	-3.20494239383129E-13
		0.15	-7.00645523446612E-13
		0.1505	-1.47179680751231E-12
		0.151	-3.749480915715E-13
		0.1515	-8.76099375630541E-13
		0.152	-1.13825065969611E-12
		0.1525	-1.68240194375232E-12
		0.153	-1.11455322781801E-12
		0.1535	-1.72170451187775E-12
		0.154	-2.03485579594304E-12
		0.1545	-1.75800708001216E-12
		0.155	-2.06315836406827E-12
		0.1555	-1.36730964813287E-12
		0.156	-1.79046093219351E-12
		0.1565	-1.59461221625206E-12
		0.157	-2.0067635003125E-12
		0.1575	-2.02491478437971E-12
		0.158	-2.08506606844706E-12
		0.1585	-1.73421735250582E-12
		0.159	-1.5673686365703E-12
		0.1595	-2.09651992063165E-12
		0.16	-8.49671204689346E-13
		0.1605	-1.54982248874896E-12
		0.161	-1.16597377281374E-12
		0.1615	-6.69125056885523E-13
		0.162	-1.38727634094425E-12
		0.1625	-8.18427625006317E-13
		0.163	-1.02457890906727E-12
		0.1635	-2.46730193132197E-13
		0.164	-1.54881477190803E-13
		0.1645	2.39967238751225E-13
		0.165	-6.24184045314343E-13
		0.1655	1.56646706164488E-14
		0.166	2.24513386558742E-13
		0.1665	2.03362102493893E-13
		0.167	-1.20678918156705E-12
		0.1675	-9.11940465630432E-13
		0.168	-4.5809174968614E-13
		0.1685	-2.06243033746683E-13
		0.169	-5.36394317820697E-13
		0.1695	-7.38545601880379E-13
		0.17	-1.91696885942837E-13
		0.1705	-8.95848170003723E-13
		0.171	5.45935881931032E-19
		0.1715	-6.75150738125686E-13
		0.172	-1.4363020221882E-12
		0.1725	-1.15545330624942E-12
		0.173	-8.46604590314957E-13
		0.1735	-1.43675587437921E-12
		0.174	-1.25190715843795E-12
		0.1745	-7.30058442498449E-13
		0.175	-3.03209726559455E-13
		0.1755	-1.0993610106232E-12
		0.176	-1.16051229468095E-12
		0.1765	-6.4166357875233E-13
		0.177	-7.40814862815574E-13
		0.1775	-8.54966146873673E-13
		0.178	-9.94117430936433E-13
		0.1785	-1.30326871500044E-12
		0.179	-1.05041999905736E-12
		0.1795	-2.57128312224101E-15
		0.18	-9.65722567189588E-13
		0.1805	-9.37873851255361E-13
		0.181	-1.46025135315821E-13
		0.1815	-1.99176419371019E-13
		0.182	-3.76327703439275E-13
		0.1825	4.11521012505607E-13
		0.183	-7.03630271557253E-13
		0.1835	6.35218444381292E-13
		0.184	-6.93932839683611E-13
		0.1845	6.09915876247086E-13
		0.185	4.07764592187405E-13
		0.1855	6.8761330812917E-13
		0.186	8.54462024064693E-13
		0.1865	1.02131074000683E-12
		0.187	1.34815945594042E-12
		0.1875	4.74008171871664E-13
		0.188	9.74856887814394E-13
		0.1885	1.92370560375435E-12
		0.189	1.15955431968757E-12
		0.1895	1.20940303562881E-12
		0.19	1.39325175157306E-12
		0.1905	6.51100467506682E-13
		0.191	7.03949183438952E-13
		0.1915	5.04797899376918E-13
		0.192	1.46466153180746E-14
		0.1925	1.04849533125535E-12
		0.193	5.33344047191844E-13
		0.1935	6.18192763127697E-13
		0.194	2.13041479066171E-13
		0.1945	-5.71098049953346E-14
		0.195	2.77389109405185E-14
		0.1955	-5.90412373119423E-13
		0.196	2.72436342819589E-13
		0.1965	5.35285058752626E-13
		0.197	3.61133774695253E-13
		0.1975	9.21982490637257E-13
		0.198	5.45831206568432E-13
		0.1985	4.77679922505144E-13
		0.199	4.17528638444406E-13
		0.1995	8.86377354383553E-13
		0.2	1.33722607031696E-12
		0.2005	4.13074786252121E-13
		0.201	6.4392350219481E-13
		0.2015	9.06772218134465E-13
		0.202	1.72762093407332E-12
		0.2025	8.67469650002414E-13
		0.203	1.14131836594227E-12
		0.2035	1.18716708188223E-12
		0.204	1.34301579781756E-12
		0.2045	1.35686451376055E-12
		0.205	1.51371322969289E-12
		0.2055	1.44556194563622E-12
		0.206	1.57741066157051E-12
		0.2065	6.49259377504394E-13
		0.207	1.4061080934427E-12
		0.2075	1.14295680938012E-12
		0.208	9.82805525320592E-13
		0.2085	9.33654241260052E-13
		0.209	9.54502957201974E-13
		0.2095	1.57235167313237E-12
		0.21	9.22200389068845E-13
		0.2105	1.24204910501013E-12
		0.211	2.71897820950474E-13
		0.2115	9.28746536883376E-13
		0.212	4.31595252818992E-13
		0.2125	1.54443968758564E-13
		0.213	8.6829268469971E-13
		0.2135	2.00141400630447E-13
		0.214	3.59901165696445E-14
		0.2145	1.13838832513192E-13
		0.215	4.97687548448405E-13
		0.2155	1.56536264387428E-13
		0.216	-2.2761501967733E-13
		0.2165	5.32336962680624E-14
		0.217	6.18082412198107E-13
		0.2175	8.09311281342076E-14
		0.218	-7.82201559283102E-14
		0.2185	-3.80371439986781E-13
		0.219	4.39477275948449E-13
		0.2195	7.33259918894289E-14
		0.22	1.62174707826557E-13
		0.2205	-5.12976576241628E-13
		0.221	8.89872139697467E-13
		0.2215	5.38720855633302E-13
		0.222	5.45569571577378E-13
		0.2225	5.06418287513408E-13
		0.223	7.15267003449084E-13
		0.2235	7.54115719390126E-13
		0.224	1.00296443532532E-12
		0.2245	8.74813151256138E-13
		0.225	1.0706618671976E-12
		0.2255	1.12751058313776E-12
		0.226	9.70359299075878E-13
		0.2265	4.09208015017564E-13
		0.227	6.43056730951283E-13
		0.2275	6.57905446891292E-13
		0.228	8.34754162823384E-13
		0.2285	1.12960287876662E-12
		0.229	5.6845159470169E-13
		0.2295	4.15300310641085E-13
		0.23	6.46149026577156E-13
		0.2305	1.08997742519874E-13
		0.231	2.86846458455595E-13
		0.2315	6.16695174386829E-13
		0.232	2.54389032816245E-15
		0.2325	-4.4160739373587E-13
		0.233	-7.57586777997774E-14
		0.2335	-6.08909961855784E-13
		0.234	-5.20061245918656E-13
		0.2345	-1.20621252998704E-12
		0.235	-4.88363814044618E-13
		0.2355	-1.76451509810917E-12
		0.236	-1.51266638216971E-12
		0.2365	-1.36981766623522E-12
		0.237	-1.33096895029418E-12
		0.2375	-1.84312023436004E-12
		0.238	-1.58427151842166E-12
		0.2385	-2.29142280248019E-12
		0.239	-1.11157408654932E-12
		0.2395	-8.87725370612169E-13
		0.24	-7.10876654666841E-13
		0.2405	-1.39302793873395E-12
		0.241	-1.22917922279607E-12
		0.2415	-1.52133050685798E-12
		0.242	-3.3448179092156E-13
		0.2425	-1.28663307497547E-12
		0.243	-7.75784359049409E-13
		0.2435	-9.5993564310997E-13
		0.244	-3.81086927168845E-13
		0.2445	-3.28238211229958E-13
		0.245	-4.99389495296301E-13
		0.2455	-6.83540779356862E-13
		0.246	-5.94692063413116E-13
		0.2465	-6.83843347486407E-13
		0.247	-1.30199463154635E-12
		0.2475	-7.55145915608807E-13
		0.248	-1.12129719966783E-12
		0.2485	-7.73448483730855E-13
		0.249	-9.26599767791461E-13
		0.2495	-1.01875105185578E-12
		0.25	-5.31902335917514E-13
		0.2505	-1.01905361998533E-12
		0.251	-3.30204904042225E-13
		0.2515	-4.79356188108172E-13
		0.252	-7.53507472164335E-13
		0.2525	-1.39965875622658E-12
		0.253	-1.80181004029046E-12
		0.2535	-2.23196132435003E-12
		0.254	-2.18211260842203E-12
		0.2545	-2.09026389248063E-12
		0.255	-2.08641517654082E-12
		0.2555	-2.67956646060272E-12
		0.256	-1.96271774466393E-12
		0.2565	-2.66286902872354E-12
		0.257	-1.9700203127924E-12
		0.2575	-2.33917159685568E-12
		0.258	-2.20432288091713E-12
		0.2585	-2.75847416497652E-12
		0.259	-2.27562544903953E-12
		0.2595	-1.59777673310324E-12
		0.26	-2.78392801716557E-12
		0.2605	-1.86807930122621E-12
		0.261	-1.93523058529249E-12
		0.2615	-1.32138186935675E-12
		0.262	-1.40653315341553E-12
		0.2625	-1.65168443747899E-12
		0.263	-1.82583572154298E-12
		0.2635	-7.98987005598013E-13
		0.264	-8.74138289660224E-13
		0.2645	-8.92289573727426E-13
		0.265	-1.08744085778818E-12
		0.2655	-8.60592141853388E-13
		0.266	-7.53743425910522E-13
		0.2665	-8.58947099774226E-14
		0.267	-8.79045994036901E-13
		0.2675	-9.39197278097639E-13
		0.268	-5.30348562157765E-13
		0.2685	3.39500153773552E-13
		0.269	-1.54651130286567E-13
		0.2695	-2.46802414350888E-13
		0.27	-1.0749536984116E-12
		0.2705	-6.27104982475835E-13
		0.271	-8.12256266533406E-13
		0.2715	-8.58407550596299E-13
		0.272	-1.23855883465978E-12
		0.2725	-1.08971011872338E-12
		0.273	-6.17861402786585E-13
		0.2735	-4.26012686853019E-13
		0.274	-1.83616397090735E-12
		0.2745	-1.72631525497345E-12
		0.275	-5.86466539035475E-13
		0.2755	-1.32561782309759E-12
		0.276	-1.1267691071651E-12
		0.2765	-1.62392039122287E-12
		0.277	-1.39707167528807E-12
		0.2775	-1.54222295934613E-12
		0.278	-1.14837424340773E-12
		0.2785	-1.76652552746767E-12
		0.279	-7.64676811533979E-13
		0.2795	-1.12382809560069E-12
		0.28	-9.28979379662863E-13
		0.2805	-6.55130663723011E-13
		0.281	-7.23281947779681E-13
		0.2815	-1.26433231846053E-13
		0.282	-3.57584515905053E-13
		0.2825	1.22642000323145E-14
		0.283	-3.07887084031895E-13
		0.2835	3.41961631902084E-13
		0.284	4.02810347843522E-13
		0.2845	6.59063779643241E-16
		0.285	1.92507779719826E-13
		0.2855	1.53356495655856E-13
		0.286	5.76205211593575E-13
		0.2865	8.42053927530877E-13
		0.287	2.05902643465198E-13
		0.2875	3.12751359401447E-13
		0.288	3.22600075343171E-13
		0.2885	2.26448791277574E-13
		0.289	3.3329750722044E-13
		0.2895	3.40146223157899E-13
		0.29	7.16994939094189E-13
		0.2905	2.75843655027804E-13
		0.291	2.08769237096824E-12
		0.2915	8.29541086902805E-13
		0.292	1.64338980284274E-12
		0.2925	7.23238518779174E-13
		0.293	1.28408723472118E-12
		0.2935	6.26935950658731E-13
		0.294	7.08784666596937E-13
		0.2945	6.97633382528658E-13
		0.295	9.49482098468115E-13
		0.2955	6.22330814404983E-13
		0.296	1.51795303452393E-14
		0.2965	6.10282462852039E-14
		0.297	1.28876962218947E-13
		0.2975	4.97256781620781E-14
		0.298	7.31574394093023E-13
		0.2985	-3.58576889965177E-13
		0.299	4.22271825974165E-13
		0.2995	-2.30879458093625E-13
		0.3	3.65969257846621E-13
		0.3005	9.79817973782359E-13
		0.301	4.21666689728309E-13
		0.3015	8.30515405661565E-13
		0.302	1.37436412159484E-12
		0.3025	1.35921283753852E-12
		0.303	5.74061553468359E-13
		0.3035	5.45910269411205E-13
		0.304	1.49375898534753E-12
		0.3045	1.54360770128877E-12
		0.305	4.28456417225912E-13
		0.3055	1.86330513315536E-12
		0.306	9.43153849098407E-13
		0.3065	1.62100256503469E-12
		0.307	1.22685128097337E-12
		0.3075	1.03469999691025E-12
		0.308	8.92548712849847E-13
		0.3085	2.12539742878769E-12
		0.309	4.55246144723274E-13
		0.3095	9.49094860660464E-13
		0.31	1.46394357660104E-12
		0.3105	1.11879229253879E-12
		0.311	1.2686410084722E-12
		0.3115	1.40648972441502E-12
		0.312	1.16833844035048E-12
		0.3125	7.52187156288758E-13
		0.313	1.15703587222074E-12
		0.3135	1.58884588158778E-13
		0.314	7.83733304101331E-13
		0.3145	1.55582020038202E-13
		0.315	3.4343073597711E-13
		0.3155	1.37279451916154E-13
		0.316	-3.17871832148076E-13
		0.3165	-1.44023116213631E-13
		0.317	-5.38174400274959E-13
		0.3175	-1.12325684339593E-13
		0.318	1.00523031597358E-13
		0.3185	-1.26282524571136E-14
		0.319	3.38220463477506E-13
		0.3195	-5.63930820580322E-13
		0.32	7.32917895351452E-13
		0.3205	-3.6223338871165E-13
		0.321	2.20615327224132E-13
		0.3215	-4.55359568360983E-14
		0.322	5.6831275909964E-13
		0.3225	-2.83838524962102E-13
		0.323	-3.59898090173026E-14
		0.3235	-3.0214109308415E-13
		0.324	2.58707622851237E-13
		0.3245	-4.05443661210133E-13
		0.325	4.53405054727603E-13
		0.3255	-1.28746229334097E-13
		0.326	3.61102486601818E-13
		0.3265	-3.49048797454363E-13
		0.327	1.36799918480277E-13
		0.3275	3.76486344104159E-14
		0.328	-3.17502649648407E-13
		0.3285	2.2534606628786E-13
		0.329	-2.11805217770632E-13
		0.3295	-3.28956501832996E-13
		0.33	-7.91107785896149E-13
		0.3305	-7.95259069952271E-13
		0.331	-5.64410354022817E-13
		0.3315	-2.83561638084041E-13
		0.332	-1.43871292214642E-12
		0.3325	-1.22486420620584E-12
		0.333	-7.9201549027155E-13
		0.3335	-1.29316677433059E-12
		0.334	-1.19331805839327E-12
		0.3345	-1.22946934245297E-12
		0.335	-1.71662062652078E-12
		0.3355	-1.91577191058282E-12
		0.336	-2.1289231946427E-12
		0.3365	-1.10907447870327E-12
		0.337	-2.3672257627687E-12
		0.3375	-1.69237704683006E-12
		0.338	-1.8805283308919E-12
		0.3385	-2.55267961495582E-12
		0.339	-1.93383089902179E-12
		0.3395	-2.64798218307925E-12
		0.34	-2.02013346714567E-12
		0.3405	-2.38228475120341E-12
		0.341	-2.20443603526769E-12
		0.3415	-2.46058731932473E-12
		0.342	-2.15573860338493E-12
		0.3425	-1.95288988745778E-12
		0.343	-2.49004117152168E-12
		0.3435	-1.95319245558071E-12
		0.344	-1.60934373963839E-12
		0.3445	-2.19149502370009E-12
		0.345	-2.31664630776501E-12
		0.3455	-2.31979759183074E-12
		0.346	-1.92194887589106E-12
		0.3465	-1.73710015995642E-12
		0.347	-1.86525144401898E-12
		0.3475	-1.8694027280751E-12
		0.348	-1.79455401214244E-12
		0.3485	-1.07370529620237E-12
		0.349	-2.10785658026257E-12
		0.3495	-1.37300786433127E-12
		0.35	-1.66715914838719E-12
		0.3505	-2.17231043245413E-12
		0.351	-1.80246171651676E-12
		0.3515	-1.4446130005766E-12
		0.352	-1.49376428463714E-12
		0.3525	-1.91391556870014E-12
		0.353	-1.29906685276077E-12
		0.3535	-1.69721813683E-12
		0.354	-1.63336942089091E-12
		0.3545	-1.75052070495328E-12
		0.355	-2.40467198901146E-12
		0.3555	-1.30682327307364E-12
		0.356	-1.85097455713646E-12
		0.3565	-1.78012584119845E-12
		0.357	-1.37127712526519E-12
		0.3575	-1.47042840932844E-12
		0.358	-1.87957969339124E-12
		0.3585	-2.23473097745006E-12
		0.359	-2.07488226151346E-12
		0.3595	-1.50003354557361E-12
		0.36	-1.68818482963545E-12
		0.3605	-1.09833611370074E-12
		0.361	-8.78487397764869E-13
		0.3615	-1.01063868182209E-12
		0.362	-1.50789965887342E-13
		0.3625	-6.6194124994957E-13
		0.363	-3.07092534013676E-13
		0.3635	7.86756181929489E-13
		0.364	6.26604897863343E-13
		0.3645	4.95453613796516E-13
		0.365	5.16302329738438E-13
		0.3655	1.07715104568044E-12
		0.366	3.73999761616566E-13
		0.3665	8.1084847755213E-13
		0.367	2.20697193494497E-13
		0.3675	5.19545909432393E-13
		0.368	9.27394625362021E-13
		0.3685	1.61624334129851E-12
		0.369	9.09092057239973E-13
		0.3695	1.81894077317742E-12
		0.37	1.67678948911702E-12
		0.3705	1.41363820505443E-12
		0.371	2.2124869209929E-12
		0.3715	1.5413356369326E-12
		0.372	1.2781843528634E-12
		0.3725	2.06303306880402E-12
		0.373	2.38588178474295E-12
		0.3735	4.17730500676183E-13
		0.374	1.41557921661521E-12
		0.3745	1.51942793255382E-12
		0.375	9.07276648495787E-13
		0.3755	1.38012536442297E-12
		0.376	1.12097408036828E-12
		0.3765	6.22822796300274E-13
		0.377	1.00267151224083E-12
		0.3775	9.10520228176507E-13
		0.378	8.25368944117726E-13
		0.3785	1.14217660057918E-13
		0.379	6.33066375986534E-13
		0.3795	7.5691509193151E-13
		0.38	7.03763807863078E-13
		0.3805	1.52612523801333E-13
		0.381	1.11246123974149E-12
		0.3815	5.47309955681897E-13
		0.382	8.5615867162298E-13
		0.3825	1.05100738756081E-12
		0.383	8.19856103495194E-13
		0.3835	1.67970481942994E-12
		0.384	1.73955353536775E-12
		0.3845	1.56940225130503E-12
		0.385	8.76250967244347E-13
		0.3855	1.15709968318312E-12
		0.386	1.87394839912192E-12
		0.3865	1.7217971150517E-12
		0.387	2.22964583099336E-12
		0.3875	1.87049454693326E-12
		0.388	1.22734326286866E-12
		0.3885	2.35319197880879E-12
		0.389	1.39704069474698E-12
		0.3895	2.55488941068408E-12
		0.39	1.79173812662093E-12
		0.3905	1.1975868425554E-12
		0.391	1.46043555849506E-12
		0.3915	1.62428427443293E-12
		0.392	1.16513299037404E-12
		0.3925	1.18998170631062E-12
		0.393	1.87183042224818E-12
		0.3935	1.21867913818701E-12
		0.394	8.59527854120297E-13
		0.3945	1.08637657005509E-12
		0.395	5.07225285997658E-13
		0.3955	4.4707400193692E-13
		0.396	-4.07728212603462E-15
		0.3965	-3.62285661844644E-14
		0.397	-4.73379850249574E-13
		0.3975	-4.53113431704407E-15
		0.398	5.35317581621575E-13
		0.3985	-4.10833702437044E-13
		0.399	2.01015013498056E-13
		0.3995	-2.1213627056602E-13
		0.4	3.99712445375698E-13
		0.4005	-2.26438838686793E-13
		0.401	4.8040987725543E-13
		0.4015	6.22258593186291E-13
		0.402	-3.64892690875471E-13
		0.4025	5.43956025058352E-13
		0.403	-1.10195258999831E-13
		0.4035	7.46653456937268E-13
		0.404	-2.84497827125285E-13
		0.4045	3.48350888813201E-13
		0.405	-4.61800395248387E-13
		0.4055	1.13048320684845E-13
		0.406	3.65897036627929E-13
		0.4065	-2.74254247439025E-13
		0.407	1.04759446849741E-12
		0.4075	-1.74556815556546E-13
		0.408	-6.65708099619016E-13
		0.4085	1.12140616309443E-13
		0.409	-4.74010667746915E-13
		0.4095	-6.12161951812664E-13
		0.41	-2.89313235873736E-13
		0.4105	-9.046451993463E-14
		0.411	-4.10615803998839E-13
		0.4115	-1.29767088060064E-13
		0.412	-6.09918372122337E-13
		0.4125	-6.70069656189692E-13
		0.413	-3.19220940248455E-13
		0.4135	-9.26372224308199E-13
		0.414	-1.01852350837252E-12
		0.4145	-6.85674792437021E-13
		0.415	-1.35282607649604E-12
		0.4155	-6.21977360552783E-13
		0.416	-1.22612864462811E-12
		0.4165	-6.43279928685714E-13
		0.417	-1.012431212749E-12
		0.4175	-9.20582496807606E-13
		0.418	-1.6527337808708E-12
		0.4185	-1.6208850649353E-12
		0.419	-1.17703634899419E-12
		0.4195	-1.20518763306458E-12
		0.42	-6.33338917122381E-13
		0.4205	-4.88490201180637E-13
		0.421	-7.5864148524876E-13
		0.4215	-6.01792769309807E-13
		0.422	-1.01094405337261E-12
		0.4225	-7.51095337430602E-13
		0.423	-1.72246621489477E-13
		0.4235	1.53602094440482E-13
		0.424	-3.78549189618515E-13
		0.4245	-6.45700473682373E-13
		0.425	-8.8685175774456E-13
		0.4255	6.3699695819671E-13
		0.426	-6.28154325867644E-13
		0.4265	-2.62305609924934E-13
		0.427	-1.23945689399674E-12
		0.4275	-9.26081780598457E-14
		0.428	-7.1775946211871E-13
		0.4285	-4.86910746182638E-13
		0.429	-9.10062030243285E-13
		0.4295	-5.15213314301257E-13
		0.43	-1.33636459836966E-12
		0.4305	-1.10251588242932E-12
		0.431	-1.20166716649257E-12
		0.4315	-1.19081845055383E-12
		0.432	-1.26596973462266E-12
		0.4325	-1.13812101867641E-12
		0.433	-9.82272302741086E-13
		0.4335	-1.55042358679832E-12
		0.434	-1.47257487086801E-12
		0.4345	-1.88172615493081E-12
		0.435	-1.18887743899305E-12
		0.4355	-1.6790287230519E-12
		0.436	-1.0681800071138E-12
		0.4365	-9.93331291181139E-13
		0.437	-2.04948257524174E-12
		0.4375	-1.47063385930061E-12
		0.438	-1.76878514336442E-12
		0.4385	-2.03193642742701E-12
		0.439	-1.89308771149379E-12
		0.4395	-1.0372389955537E-12
		0.44	-1.30039027960967E-12
		0.4405	-2.10354156367234E-12
		0.441	-2.14669284773758E-12
		0.4415	-1.32584413179872E-12
		0.442	-1.41799541586966E-12
		0.4425	-1.93314669992655E-12
		0.443	-1.06329798398861E-12
		0.4435	-1.36144926805243E-12
		0.444	-7.93600552111499E-13
		0.4445	-1.14575183617267E-12
		0.445	-1.43690312023757E-12
		0.4455	-8.6505440430198E-13
		0.446	-1.04620568836489E-12
		0.4465	-2.33569724278183E-14
		0.447	-1.62250825648615E-12
		0.4475	-8.58659540548914E-13
		0.448	-1.0581082461188E-13
		0.4485	3.13037891324564E-13
		0.449	-4.54113392739861E-13
		0.4495	-3.33264676805767E-13
		0.45	-6.85415960866942E-13
		0.4505	8.54327550758299E-14
		0.451	-1.02718528986006E-13
		0.4515	5.01301869516711E-14
		0.452	1.79789028932413E-14
		0.4525	-7.96172381169622E-13
		0.453	-3.16323665236895E-13
		0.4535	-3.27474949298556E-13
		0.454	6.37376664057004E-15
		0.4545	-1.44377751742651E-12
		0.455	-1.32592880148344E-12
		0.4555	-1.68208008554589E-12
		0.456	-9.89231369608135E-13
		0.4565	-1.635382653677E-12
		0.457	-7.61533937737792E-13
		0.4575	-1.04668522180077E-12
		0.458	-1.09983650585597E-12
		0.4585	-1.44798778992249E-12
		0.459	-1.34513907398751E-12
		0.4595	-1.21429035805023E-12
		0.46	-1.06844164211148E-12
		0.4605	-1.07959292617314E-12
		0.461	-6.17744210232913E-13
		0.4615	-4.25895494299348E-13
		0.462	-6.00046778356721E-13
		0.4625	-3.41198062418341E-13
		0.463	-7.21349346481824E-13
		0.4635	1.41499369457187E-13
		0.464	2.05348085389655E-13
		0.4645	-7.80319867022412E-15
		0.465	-1.03795448273577E-12
		0.4655	3.798942332048E-13
		0.466	-8.92570508572755E-14
		0.4665	5.06591665079342E-13
		0.467	-4.3559618978775E-14
		0.4675	-6.76710903046807E-13
		0.468	-1.53862187110298E-13
		0.4685	-1.15013471169256E-13
		0.469	2.68352447682233E-14
		0.4695	-4.43160392927124E-14
		0.47	-5.54673233543742E-14
		0.4705	3.38381392584026E-13
		0.471	-2.50769891476597E-13
		0.4715	2.90788244519334E-14
		0.472	-9.80072459610225E-13
		0.4725	-7.42223743668613E-13
		0.473	-1.12937502773102E-12
		0.4735	-2.21652631179157E-12
		0.474	-1.6236775958526E-12
		0.4745	-1.64082887991618E-12
		0.475	-1.35398016398211E-12
		0.4755	-1.97913144804759E-12
		0.476	-1.16928273210893E-12
		0.4765	-1.56343401616364E-12
		0.477	-1.379585300226E-12
		0.4775	-1.47173658429033E-12
		0.478	-1.85588786835508E-12
		0.4785	-2.28203915242E-12
		0.479	-1.74219043648138E-12
		0.4795	-2.06234172054559E-12
		0.48	-1.61049300460193E-12
		0.4805	-1.02164428866424E-12
		0.481	-1.86679557272706E-12
		0.4815	-1.04994685678947E-12
		0.482	-1.06109814085113E-12
		0.4825	-1.34124942492244E-12
		0.483	-1.85740070898296E-12
		0.4835	-1.45955199304328E-12
		0.484	-9.29703277101234E-13
		0.4845	-1.58785456116069E-12
		0.485	-1.23600584522906E-12
		0.4855	-1.3181571292902E-12
		0.486	-9.77308413352147E-13
		0.4865	-7.17459697416757E-13
		0.487	-1.17561098147863E-12
		0.4875	-1.55276226553785E-12
		0.488	-8.95913549598333E-13
		0.4885	-5.83064833662592E-13
		0.489	-1.14821611772218E-12
		0.4895	-1.12036740178796E-12
		0.49	-1.22651868585674E-12
		0.4905	-9.53669969913897E-13
		0.491	-1.04182125397694E-12
		0.4915	-8.43972538034847E-13
		0.492	-8.58123822100774E-13
		0.4925	-6.20275106159162E-13
		0.493	-1.00042639022265E-12
		0.4935	-1.02557767428877E-12
		0.494	-1.19272895835384E-12
		0.4945	-1.89288024241345E-12
		0.495	-1.02603152647316E-12
		0.4955	-7.45182810534387E-13
		0.496	-1.95733409459839E-12
		0.4965	-1.2744853786572E-12
		0.497	-9.58636662723811E-13
		0.4975	-1.18978794678943E-12
		0.498	-1.4809392308477E-12
		0.4985	-1.41809051491224E-12
		0.499	-1.35024179897188E-12
		0.4995	-7.18393083030408E-13
		0.5	-2.28154436709711E-12
		0.5005	-1.6636956511601E-12
		0.501	-1.68484693522495E-12
		0.5015	-3.94998219285479E-13
		0.502	-1.04914950335028E-12
		0.5025	-8.00300787408469E-13
		0.503	-5.13452071467781E-13
		0.5035	1.72396644464439E-13
		0.504	6.48245360409126E-13
		0.5045	-4.02905923659803E-13
		0.505	-3.93057207724697E-13
		0.5055	-1.83208491785393E-13
		0.506	7.08640224152937E-13
		0.5065	6.14889400936772E-14
		0.507	-5.17662343970376E-13
		0.5075	-3.29813628031468E-13
		0.508	-9.96491209680398E-15
		0.5085	6.48838038358614E-14
		0.509	-9.48267480220955E-13
		0.5095	-2.45418764286624E-13
		0.51	-6.28570048347755E-13
		0.5105	-8.91721332410338E-13
		0.511	-6.60872616467649E-13
		0.5115	-4.52023900531973E-13
		0.512	-1.10517518459314E-12
		0.5125	-7.25326468659207E-13
		0.513	-2.10477752725249E-13
		0.5135	-2.29262903678203E-12
		0.514	-9.88780320844718E-13
		0.5145	-1.36593160490394E-12
		0.515	-1.4940828889665E-12
		0.5155	-1.52223417303689E-12
		0.516	-1.80338545709197E-12
		0.5165	-1.63953674116072E-12
		0.517	-2.24368802521619E-12
		0.5175	-1.63683930927938E-12
		0.518	-2.03099059334071E-12
		0.5185	-2.12014187740738E-12
		0.519	-1.4092931614705E-12
		0.5195	-2.45744444553516E-12
		0.52	-1.62659572959312E-12
		0.5205	-1.10474701365362E-12
		0.521	-1.58789829771354E-12
		0.5215	-1.00904958177903E-12
		0.522	-8.56200865841356E-13
		0.5225	-1.36135214990167E-12
		0.523	-1.36450343397402E-12
		0.5235	-1.39665471802583E-12
		0.524	-1.53180600209393E-12
		0.5245	-1.31195728615144E-12
		0.525	-1.71310857021831E-12
		0.5255	-8.39259854279101E-13
		0.526	-7.86411138333596E-13
		0.5265	-7.22562422407746E-13
		0.527	-1.32271370646857E-12
		0.5275	-9.42864990528012E-13
		0.528	-6.45016274593744E-13
		0.5285	-1.0116755865385E-13
		0.529	-8.30318842712779E-13
		0.5295	-9.65470126774264E-13
		0.53	-4.50621410840305E-13
		0.5305	-7.69772694907504E-13
		0.531	-7.12923978967342E-13
		0.5315	-3.6507526303037E-13
		0.532	-8.59226547090488E-13
		0.5325	-3.05377831147407E-13
		0.533	-5.36529115213024E-13
		0.5335	-1.50968039927032E-12
		0.534	-1.07283168334138E-12
		0.5345	-1.52798296740561E-12
		0.535	-1.47113425146544E-12
		0.5355	-1.15828553552309E-12
		0.536	-1.52843681959E-12
		0.5365	-1.269588103645E-12
		0.537	-9.92739387707502E-13
		0.5375	-1.67089067177995E-12
		0.538	-2.24704195583974E-12
		0.5385	-2.15119323990369E-12
		0.539	-1.70034452396366E-12
		0.5395	-2.0054958080264E-12
		0.54	-1.63264709208477E-12
		0.5405	-2.15479837614719E-12
		0.541	-1.36994966021319E-12
		0.5415	-1.7961009442781E-12
		0.542	-9.94252228335377E-13
		0.5425	-1.29940351240473E-12
		0.543	-1.17155479645848E-12
		0.5435	-4.68706080524148E-13
		0.544	-9.54857364581717E-13
		0.5445	1.80991351354984E-13
		0.545	-5.11159932715311E-13
		0.5455	-1.84311216775108E-13
		0.546	-1.00546250083689E-12
		0.5465	-3.23613784892714E-13
		0.547	-1.21765068962578E-13
		0.5475	-3.4191635302138E-13
		0.548	6.80932362915696E-13
		0.5485	1.19781078850763E-13
		0.549	-4.20370205210784E-13
		0.5495	-1.54521489273481E-13
		0.55	-4.91672773333183E-13
		0.5505	-6.58240573978171E-14
		0.551	-1.68975341455719E-13
		0.5515	-3.46126625517357E-13
		0.552	-4.85277909580117E-13
		0.5525	-5.5642919364767E-13
		0.553	-1.30658047770998E-12
		0.5535	-2.15731761771085E-13
		0.554	-5.52883045830787E-13
		0.5545	-7.56034329894096E-13
		0.555	-1.52185613954928E-13
		0.5555	-8.91336898017044E-13
		0.556	-1.00548818208838E-12
		0.5565	-1.07663946614931E-12
		0.557	-5.75790750206584E-13
		0.5575	-4.43942034272292E-13
		0.558	-1.81093318332637E-13
		0.5585	-1.58124460239701E-12
		0.559	-1.48939588645562E-12
		0.5595	-7.07547170519267E-13
		0.56	-9.20698454585764E-13
		0.5605	-1.50384973864447E-12
		0.561	-1.2620010227082E-12
		0.5615	-1.72152306766315E-13
		0.562	-3.81303590831537E-13
		0.5625	-3.34548748945647E-14
		0.563	-9.00606158951162E-13
		0.5635	-5.17574430166131E-14
		0.564	2.30912729160522E-14
		0.5645	9.39399888540599E-14
		0.565	-8.66211295202405E-13
		0.5655	6.93637420737106E-13
		0.566	7.82486136667617E-13
		0.5665	-4.56651473930919E-14
		0.567	1.10218356854082E-12
		0.5675	3.8803228448336E-13
		0.568	6.67881000418508E-13
		0.5685	1.36772971635519E-12
		0.569	6.81578432293426E-13
		0.5695	6.28427148238228E-13
		0.57	5.00275864175666E-13
		0.5705	1.15012458010964E-12
		0.571	9.50973296040993E-13
		0.5715	3.47822011982525E-13
		0.572	5.88670727921784E-13
		0.5725	6.24519443858561E-13
		0.573	2.36368159799145E-13
		0.5735	6.56216875739216E-13
		0.574	-4.63934408321929E-13
		0.5745	2.1491430760475E-13
		0.575	-2.5023697645605E-13
		0.5755	-4.64388260512939E-13
		0.576	-1.12539544574692E-13
		0.5765	1.07309171361182E-13
		0.577	-2.15842112700675E-13
		0.5775	3.53006603237262E-13
		0.578	-5.9144680829804E-14
		0.5785	-1.13295964888629E-13
		0.579	-1.31447248955831E-13
		0.5795	-6.42598533011443E-13
		0.58	7.52501829243607E-14
		0.5805	1.9909889886272E-13
		0.581	-6.0052385198588E-14
		0.5815	-4.69203669261389E-13
		0.582	-3.31354953325185E-13
		0.5825	1.66493762606663E-13
		0.583	-2.16575214485556E-14
		0.5835	8.23191194484718E-13
		0.584	1.04703991042848E-12
		0.5845	1.07488862636271E-12
		0.585	2.67373423046646E-14
		0.5855	5.73586058235589E-13
		0.586	6.944347741763E-13
		0.5865	6.09283490110902E-13
		0.587	9.93132206046114E-13
		0.5875	-2.01907801158104E-15
		0.588	3.06829637929502E-13
		0.5885	5.97678353864848E-13
		0.589	3.81527069800704E-13
		0.5895	1.57375785740627E-13
		0.59	-5.88775498320413E-13
		0.5905	-1.00892678238341E-12
		0.591	-1.42078066449742E-13
		0.5915	-1.24229350512086E-13
		0.592	-7.07380634570796E-13
		0.5925	-8.59531918634391E-13
		0.593	-1.06683202697357E-13
		0.5935	-7.39834486765389E-13
		0.594	-3.0998577082213E-13
		0.5945	-5.97137054885746E-13
		0.595	-4.38288338946156E-13
		0.5955	-8.60439623009793E-13
		0.596	-5.5159090706871E-13
		0.5965	-4.62742191138199E-13
		0.597	-6.93893475197198E-13
		0.5975	-8.51044759259079E-13
		0.598	-4.92196043321909E-13
		0.5985	-1.14234732737882E-12
		0.599	-6.94498611443054E-13
		0.5995	-1.07464989550654E-12
		0.6	-2.50801179570032E-13
		0.6005	-9.79524636323546E-14
		0.601	-1.49810374769673E-12
		0.6015	-4.64255031759456E-13
		0.602	-6.3840631581683E-13
		0.6025	-6.38557599878294E-13
		0.603	-4.04708883944574E-13
		0.6035	-9.72860168001812E-13
		0.604	-1.85011452070165E-13
		0.6045	-5.58162736134725E-13
		0.605	-1.17931402019231E-12
		0.6055	-5.22465304252795E-13
		0.606	-3.13616588317119E-13
		0.6065	-4.41767872379681E-13
		0.607	-1.02091915644373E-12
		0.6075	-9.96070440513772E-13
		0.608	-6.40221724567632E-13
		0.6085	-4.73730086352798E-14
		0.609	-8.00524292695242E-13
		0.6095	-6.72675576755608E-13
		0.61	-9.35826860818191E-13
		0.6105	-7.33978144881437E-13
		0.611	-1.22412942894028E-12
		0.6115	-6.70280713010434E-13
		0.612	-5.56431997068645E-13
		0.6125	-4.39583281129209E-13
		0.613	-1.43073456519225E-12
		0.6135	-9.68885849252022E-13
		0.614	-6.57037133313291E-13
		0.6145	-9.6918841737495E-13
		0.615	-1.23933970144307E-12
		0.6155	-7.42490985508235E-13
		0.616	-7.74642269566665E-13
		0.6165	-6.11793553632417E-13
		0.617	-7.14944837690319E-13
		0.6175	-7.96096121754442E-13
		0.618	-3.88247405811579E-13
		0.6185	-8.67398689883459E-13
		0.619	-2.31549973940708E-13
		0.6195	1.69298741996615E-13
		0.62	-4.85254206737557E-15
		0.6205	1.25999617387405E-12
		0.621	5.41844889815319E-13
		0.6215	-1.65306394249831E-13
		0.622	7.68542321688652E-13
		0.6225	9.57391037617952E-13
		0.623	-3.50760246443565E-13
		0.6235	7.05088469494103E-13
		0.624	9.31937185435517E-13
		0.6245	8.39785901377814E-13
		0.625	4.1663461731055E-13
		0.6255	1.14848333325082E-12
		0.626	1.09133204918773E-12
		0.6265	1.22218076512501E-12
		0.627	3.38029481059682E-13
		0.6275	5.36878196998788E-13
		0.628	5.28726912941391E-13
		0.6285	1.76557562887389E-12
		0.629	8.20424344812282E-13
		0.6295	8.20273060744201E-13
		0.63	1.60112177668354E-12
		0.6305	6.38970492626441E-13
		0.631	1.16081920855932E-12
		0.6315	2.97667924504E-13
		0.632	1.00051664043833E-12
		0.6325	2.57365356374938E-13
		0.633	4.56214072314044E-13
		0.6335	3.04062788243832E-13
		0.634	-4.10088495813625E-13
		0.6345	9.14760220127076E-13
		0.635	1.160893606562E-14
		0.6355	-2.68542347999073E-13
		0.636	4.63306367941193E-13
		0.6365	-1.72844916117869E-13
		0.637	2.99003799812308E-13
		0.6375	-5.61474842531315E-14
		0.638	2.66701231685797E-13
		0.6385	-1.81450052372893E-13
		0.639	-6.76013364377213E-14
		0.6395	-2.02752620499206E-13
		0.64	6.70960954459889E-14
		0.6405	-2.21055188614637E-13
		0.641	-5.12206472686145E-13
		0.6415	-3.91357756752051E-13
		0.642	-3.56509040812285E-13
		0.6425	2.33339675129038E-13
		0.643	-1.34381160893551E-12
		0.6435	-2.29628929960862E-14
		0.644	6.44885822943631E-13
		0.6445	-1.08265461122949E-13
		0.645	1.75583254820092E-13
		0.6455	1.47431970749702E-13
		0.646	3.00280686687379E-13
		0.6465	5.84129402630419E-13
		0.647	6.18978118570186E-13
		0.6475	5.62826834504106E-13
		0.648	9.66755504396783E-14
		0.6485	1.31852426637732E-12
		0.649	1.03437298231797E-12
		0.6495	1.15522169825207E-12
		0.65	1.11607041419471E-12
		0.6505	1.32891913013167E-12
		0.651	1.70876784607222E-12
		0.6515	1.29661656200515E-12
		0.652	1.08646527794292E-12
		0.6525	1.05831399387915E-12
		0.653	1.11816270981696E-12
		0.6535	7.20011425754357E-13
		0.654	7.98860141694915E-13
		0.6545	4.42708857632465E-13
		0.655	-3.60442426430201E-13
		0.6555	4.81406289505425E-13
		0.656	5.67255005444906E-13
		0.6565	-7.33896278617689E-13
		0.657	-8.30475626800829E-14
		0.6575	1.04801153258825E-13
		0.658	-4.4635013080292E-13
		0.6585	-5.2050141486812E-13
		0.659	-4.96652698935169E-13
		0.6595	-1.30803982992459E-13
		0.66	7.97044732944112E-13
		0.6605	3.83893448880035E-13
		0.661	3.48742164823958E-13
		0.6615	8.74590880758114E-13
		0.662	7.92439596696981E-13
		0.6625	3.83288312634179E-13
		0.663	2.27137028569309E-13
		0.6635	6.06985744509864E-13
		0.664	1.02983446044758E-12
		0.6645	1.16168317638187E-12
		0.665	8.4453189232193E-13
		0.6655	1.01538060825873E-12
		0.666	6.2822932420294E-13
		0.6665	7.87078040129295E-13
		0.667	1.72926756070628E-13
		0.6675	-1.22245279869425E-14
		0.668	3.00624187948798E-13
		0.6685	3.81472903883376E-13
		0.669	6.02321619822878E-13
		0.6695	9.01703357636389E-14
		0.67	6.80019051698344E-13
		0.6705	5.6286776763598E-13
		0.671	2.77716483573001E-13
		0.6715	1.5756519951299E-13
		0.672	4.41391544576698E-15
		0.6725	-1.16737368611255E-13
		0.673	2.03111347330026E-13
		0.6735	-7.95039936731934E-13
		0.674	-8.91191220804148E-13
		0.6745	-8.2034250486614E-13
		0.675	-1.0654937889296E-12
		0.6755	-1.8266450729855E-12
		0.676	-1.30079635705134E-12
		0.6765	-1.56394764110731E-12
		0.677	-1.29409892517535E-12
		0.6775	-1.80225020923993E-12
		0.678	-1.01740149330593E-12
		0.6785	-1.72055277736319E-12
		0.679	-1.49370406142177E-12
		0.6795	-1.59685534548629E-12
		0.68	-1.89200662954584E-12
		0.6805	-6.13157913606568E-13
		0.681	-1.29530919767368E-12
		0.6815	-8.8646048174042E-13
		0.682	-1.07861176580353E-12
		0.6825	-1.00776304985891E-12
		0.683	-7.34914333922681E-13
		0.6835	-2.2306561798637E-13
		0.684	-7.72169020409984E-14
		0.6845	-1.16368186104968E-13
		0.685	-9.26519470173174E-13
		0.6855	2.70329245766428E-13
		0.686	-8.38822038301137E-13
		0.6865	-1.55973322359948E-13
		0.687	-6.41246064185545E-14
		0.6875	2.58724109520374E-13
		0.688	2.62572825453568E-13
		0.6885	4.78421541388167E-13
		0.689	2.42702573275642E-14
		0.6895	1.66118973265044E-13
		0.69	-6.37032310797622E-13
		0.6905	-3.07183594853153E-13
		0.691	-1.0433487891939E-13
		0.6915	1.26513837023299E-13
		0.692	-3.14637447043085E-13
		0.6925	-9.75788731113425E-13
		0.693	-3.32940015171751E-13
		0.6935	-7.73091299234508E-13
		0.694	-9.29242583292761E-13
		0.6945	-8.4139386735926E-13
		0.695	-8.09545151417141E-13
		0.6955	-1.55869643547583E-12
		0.696	-8.87847719545081E-13
		0.6965	-4.5799900360844E-13
		0.697	-9.91150287671064E-13
		0.6975	-1.15130157173059E-12
		0.698	-1.51745285579623E-12
		0.6985	-1.9366041398556E-12
		0.699	-1.43875542391714E-12
		0.6995	-1.31190670798113E-12
		0.7	-1.07705799204378E-12
		0.7005	-8.00209276106282E-13
		0.701	-1.43236056017069E-12
		0.7015	-9.78511844233012E-13
		0.702	-9.67663128294278E-13
		0.7025	-1.14181441235165E-12
		0.703	-2.6796569641906E-13
		0.7035	-1.09211698047849E-12
		0.704	-5.8126826454581E-13
		0.7045	-4.49419548604901E-13
		0.705	-8.19570832665196E-13
		0.7055	-5.52722116724266E-13
		0.706	-1.14987340078744E-12
		0.7065	-1.07202468485051E-12
		0.707	-3.93175968917212E-13
		0.7075	-1.07232725298005E-12
		0.708	-8.20478537040598E-13
		0.7085	-6.88629821106306E-13
		0.709	-6.53781105166539E-13
		0.7095	-5.2193238922563E-13
		0.71	-6.22083673285884E-13
		0.7105	-9.73234957350049E-13
		0.711	-8.03386241416879E-13
		0.7115	-1.16553752547462E-12
		0.712	-4.05688809538667E-13
		0.7125	-1.05584009360219E-12
		0.713	-7.78991377664692E-13
		0.7135	-2.1651426617246E-12
		0.714	-1.41929394578649E-12
		0.7145	-1.19844522985361E-12
		0.715	-1.97659651391823E-12
		0.7155	-1.76074779797702E-12
		0.716	-1.74589908203701E-12
		0.7165	-1.60105036610188E-12
		0.717	-1.2812016501606E-12
		0.7175	-1.53035293422534E-12
		0.718	-1.22150421829087E-12
		0.7185	-1.87865550235332E-12
		0.719	-1.29580678641753E-12
		0.7195	-1.49495807047295E-12
		0.72	-6.96109354534488E-13
		0.7205	-6.28260638594128E-13
		0.721	-8.24411922658514E-13
		0.7215	-4.76563206721542E-13
		0.722	-2.66714490788856E-13
		0.7225	-4.36865774851572E-13
		0.723	-1.43201705890927E-12
		0.7235	-2.35168342976282E-13
		0.724	9.6803729642519E-15
		0.7245	-2.28470911100288E-13
		0.725	-6.72622195157702E-13
		0.7255	-7.64773479228641E-13
		0.726	-2.29247632918048E-14
		0.7265	-3.57076047347242E-13
		0.727	-1.0122733140651E-13
		0.7275	-5.77378615474125E-13
		0.728	3.49470100465436E-13
		0.7285	3.63318816401817E-13
		0.729	7.4716753233703E-13
		0.7295	-2.54983751726206E-13
		0.73	1.74864964217053E-13
		0.7305	-7.31286319848668E-13
		0.731	-4.07437603912729E-13
		0.7315	-1.10458888797469E-12
		0.732	-5.96740172033039E-13
		0.7325	-1.20789145609406E-12
		0.733	2.8957259838443E-14
		0.7335	-2.11419402422786E-12
		0.734	-1.30034530828792E-12
		0.7345	-9.88496592349193E-13
		0.735	-1.02764787640655E-12
		0.7355	-1.11579916046959E-12
		0.736	-1.91895044453226E-12
		0.7365	-7.61101728595161E-13
		0.737	-7.93253012660209E-13
		0.7375	-9.74404296723122E-13
		0.738	-4.34555580784503E-13
		0.7385	-1.36970686484292E-12
		0.739	-4.20858148909586E-13
		0.7395	-4.2100943297105E-13
		0.74	1.04839282969724E-13
		0.7405	-1.55312001095211E-13
		0.741	-2.43463285158257E-13
		0.7415	1.83854307777699E-14
		0.742	-1.97765853279757E-13
		0.7425	-1.72917137343178E-13
		0.743	1.79315785933779E-14
		0.7435	-5.96219705465288E-13
		0.744	1.70629010469591E-13
		0.7445	-1.70522273598004E-13
		0.745	5.79326442341383E-13
		0.7455	8.17175158282995E-13
		0.746	4.760238742154E-13
		0.7465	6.67872590155583E-13
		0.747	-3.49278693902508E-13
		0.7475	9.22570022031224E-13
		0.748	-1.82581262035067E-13
		0.7485	1.3632674539066E-12
		0.749	-4.16883830153178E-13
		0.7495	4.10964885784603E-13
		0.75	-2.89186398275008E-13
		0.7505	-1.93376823430479E-14
		0.751	2.5751103360107E-13
		0.7515	-9.76402504643702E-14
		0.752	-1.78179153453325E-12
		0.7525	-2.71942818589825E-13
		0.753	-7.27094102654055E-13
		0.7535	-6.53245386718399E-13
		0.754	-5.2139667077749E-13
		0.7545	-1.05054795483884E-12
		0.755	-7.73699238907957E-13
		0.7555	-3.65850522965094E-13
		0.756	-9.48001807026794E-13
		0.7565	-6.07153091088745E-13
		0.757	-6.54304375155265E-13
		0.7575	-4.15455659216643E-13
		0.758	-5.61606943278326E-13
		0.7585	-7.81758227343745E-13
		0.759	-6.32909511407343E-13
		0.7595	-5.02060795463444E-13
		0.76	-5.41212079527414E-13
		0.7605	-4.45363363584745E-13
		0.761	-7.95146476486532E-14
		0.7615	-2.10665931708863E-13
		0.762	-2.18817215772877E-13
		0.7625	3.36031500160597E-13
		0.763	3.68802160931562E-14
		0.7635	1.18728932037979E-13
		0.764	3.20577647974732E-13
		0.7645	1.78426363914325E-13
		0.765	8.04275079853889E-13
		0.7655	7.82123795785412E-13
		0.766	6.18972511721619E-13
		0.7665	2.09821227665435E-13
		0.767	9.26699435964531E-14
		0.7675	-5.36481340463686E-13
		0.768	3.9436737547715E-13
		0.7685	4.94216091414476E-13
		0.769	-4.18935192650168E-13
		0.7695	1.44913523289484E-13
		0.77	-2.49237760778462E-13
		0.7705	-9.28389044834687E-13
		0.771	-2.81540328898355E-13
		0.7715	2.12308387038835E-13
		0.772	-4.44842897023612E-13
		0.7725	3.10058189144577E-14
		0.773	-2.1114546514474E-13
		0.7735	1.70325078559403E-15
		0.774	-9.74480332776498E-14
		0.7745	-2.93599317335419E-13
		0.775	3.89249398605771E-13
		0.7755	-3.99901885459049E-13
		0.776	-4.43053169517677E-13
		0.7765	-3.65204453580746E-13
		0.777	-4.5335573765041E-13
		0.7775	2.45492978289263E-13
		0.778	-2.97658305769932E-13
		0.7785	-1.14680958983403E-12
		0.779	-1.27496087389659E-12
		0.7795	-5.01112157956168E-13
		0.78	-7.81263442020862E-13
		0.7805	-8.31414726078412E-13
		0.781	-2.16566010145664E-13
		0.7815	-2.87717294206599E-13
		0.782	4.04131421727533E-13
		0.7825	4.53980137668773E-13
		0.783	5.98288536074445E-14
		0.7835	2.06775695434746E-14
		0.784	1.28452628548789E-12
		0.7845	5.10375001411308E-13
		0.785	8.72223717352743E-13
		0.7855	1.56107243329585E-12
		0.786	1.87392114923159E-12
		0.7865	1.32676986517112E-12
		0.787	1.03861858110387E-12
		0.7875	7.86467297041489E-13
		0.788	-8.06839870217262E-14
		0.7885	7.58164728916252E-13
		0.789	6.19013444853493E-13
		0.7895	8.84862160790795E-13
		0.79	-1.95289123270835E-13
		0.7905	3.27559592672291E-13
		0.791	-6.8859169138879E-13
		0.7915	-1.07429754525025E-14
		0.792	-3.94894259517261E-13
		0.7925	-1.09804554358114E-12
		0.793	-2.63196827644433E-13
		0.7935	-6.65348111708312E-13
		0.794	-6.25499395763642E-13
		0.7945	-6.29650679826381E-13
		0.795	-1.35080196388938E-12
		0.7955	-1.0739532479585E-12
		0.796	-1.09210453201908E-12
		0.7965	-1.50425581607953E-12
		0.797	-9.04407100141635E-13
		0.7975	-8.325583842E-13
		0.798	-1.33070966826801E-12
		0.7985	-1.8848609523274E-12
		0.799	-1.25601223639681E-12
		0.7995	-1.45216352045458E-12
		0.8	-1.65131480451661E-12
		0.8005	-1.44846608858285E-12
		0.801	-1.43761737264412E-12
		0.8015	-9.86768656697471E-13
		0.802	-9.68919940766432E-13
		0.8025	-9.55071224823433E-13
		0.803	-7.10222508889516E-13
		0.8035	2.05626207043229E-13
		0.804	-1.27525077015198E-13
		0.8045	-2.84676361077078E-13
		0.805	-1.17827645141555E-13
		0.8055	-2.38978929198577E-13
		0.806	2.83869786737931E-13
		0.8065	4.57185026733916E-14
		0.807	-3.45432781390289E-13
		0.8075	-1.89584065454965E-13
		0.808	-2.56735349514625E-13
		0.8085	1.19611336642717E-12
		0.809	-8.61037917638185E-13
		0.8095	-5.91189201699608E-13
		0.81	-9.18340485756122E-13
		0.8105	-3.5049176982843E-13
		0.811	1.25356946116258E-13
		0.8115	-1.05779433795504E-12
		0.812	-3.00945622016736E-13
		0.8125	-3.80969060770808E-14
		0.813	-1.20248190138214E-13
		0.8135	-2.23399474196116E-13
		0.814	-1.39955075826188E-12
		0.8145	-3.08702042322978E-13
		0.815	-9.16853326386349E-13
		0.8155	-2.31004610447512E-13
		0.816	-1.14015589451088E-12
		0.8165	-9.34307178572852E-13
		0.817	-2.56458462636564E-13
		0.8175	-1.16560974669993E-12
		0.818	-1.13376103076443E-12
		0.8185	-7.07912314822447E-13
		0.819	-1.05606359888235E-12
		0.8195	-4.31214882946411E-13
		0.82	-9.2536616700653E-13
		0.8205	-1.3265174510734E-12
		0.821	-7.58668735132471E-13
		0.8215	-9.00820019199496E-13
		0.822	-3.31971303261559E-13
		0.8225	-1.22412258732282E-12
		0.823	-9.9027387138248E-13
		0.8235	-7.1342515544498E-13
		0.824	-1.10057643950739E-12
		0.8245	-8.40727723565378E-13
		0.825	-5.99879007632737E-13
		0.8255	-8.45030291696199E-13
		0.826	5.08818424237202E-13
		0.8265	-3.94332859817636E-13
		0.827	2.87515856119926E-13
		0.8275	8.13645720589697E-14
		0.828	-3.76786712009525E-13
		0.8285	4.54062003925903E-13
		0.829	6.29107198622224E-14
		0.8295	4.18759435808362E-13
		0.83	-5.4139184825472E-13
		0.8305	-9.63543132318357E-13
		0.831	-5.62694416381034E-13
		0.8315	-1.36884570044135E-12
		0.832	-7.86996984502574E-13
		0.8325	-1.52914826856896E-12
		0.833	-1.05029955263324E-12
		0.8335	-1.6074508366969E-12
		0.834	-1.99160212075504E-12
		0.8345	-1.95575340481826E-12
		0.835	-1.87090468887579E-12
		0.8355	-1.88905597293637E-12
		0.836	-2.0812072570061E-12
		0.8365	-2.40135854107031E-12
		0.837	-2.40450982512942E-12
		0.8375	-2.01766110918995E-12
		0.838	-1.94281239325728E-12
		0.8385	-2.49396367731902E-12
		0.839	-1.90811496137898E-12
		0.8395	-2.0182662454358E-12
		0.84	-2.29141752950819E-12
		0.8405	-5.7556881357189E-13
		0.841	-8.49720097628053E-13
		0.8415	-1.06687138169582E-12
		0.842	-1.06702266575729E-12
		0.8425	-6.6517394980972E-13
		0.843	-1.37632523387615E-12
		0.8435	-7.86476517941441E-13
		0.844	-7.36627802000202E-13
		0.8445	-4.38779086065933E-13
		0.845	-1.34493037013165E-12
		0.8455	-7.55081654190331E-13
		0.846	-1.19232938254198E-13
		0.8465	-6.7338422231359E-13
		0.847	-9.45355063857001E-14
		0.8475	-5.3568679043885E-13
		0.848	-4.50838074502997E-13
		0.8485	8.3201064143755E-13
		0.849	5.68859357374967E-13
		0.8495	9.27080733139693E-14
		0.85	4.7955678924683E-13
		0.8505	-6.35944948123649E-14
		0.851	4.40254221121396E-13
		0.8515	1.04410293706056E-12
		0.852	2.37951652993633E-13
		0.8525	9.58003689332255E-14
		0.853	-1.07350915123466E-13
		0.8535	-4.1650219918086E-13
		0.854	-7.96653483244343E-13
		0.8545	2.37195232679695E-13
		0.855	-2.63956051379346E-13
		0.8555	-3.14107335443513E-13
		0.856	-7.65258619499851E-13
		0.8565	-5.80409903565208E-13
		0.857	-7.30561187621548E-13
		0.8575	-6.6971247168011E-13
		0.858	-9.08637557522204E-14
		0.8585	-1.14301503981816E-12
		0.859	-7.88166323875648E-13
		0.8595	-4.54317607936521E-13
		0.86	-3.83468891998513E-13
		0.8605	4.09379823944654E-13
		0.861	-2.37771460121223E-13
		0.8615	9.84077255816422E-13
		0.862	9.19925971747792E-13
		0.8625	6.71774687686682E-13
		0.863	1.18662340362726E-12
		0.8635	3.08472119563845E-13
		0.864	1.09732083550574E-12
		0.8645	2.76169551443951E-13
		0.865	9.30018267379206E-13
		0.8655	3.89866983311041E-13
		0.866	4.00715699249775E-13
		0.8665	9.15564415190351E-13
		0.867	6.09413131130604E-13
		0.8675	5.81261847066832E-13
		0.868	9.89110563003078E-13
		0.8685	9.64959278940581E-13
		0.869	7.7980799488301E-13
		0.8695	8.89656710816906E-13
		0.87	1.85505426749403E-13
		0.8705	5.16354142690882E-13
		0.871	7.01202858625525E-13
		0.8715	7.33051574567644E-13
		0.872	4.62900290506139E-13
		0.8725	7.42749006447904E-13
		0.873	9.16597722375731E-13
		0.8735	-6.3553561680491E-14
		0.874	1.20829515425324E-12
		0.8745	5.43143870194861E-13
		0.875	-2.24007413869564E-13
		0.8755	4.82841302066041E-13
		0.876	7.06900180122097E-14
		0.8765	4.07538733942366E-13
		0.877	7.63387449881888E-13
		0.8775	9.62236165814377E-13
		0.878	2.23084881758877E-13
		0.8785	8.82933597696044E-13
		0.879	-1.92176863684013E-14
		0.8795	7.58631029566676E-13
		0.88	-1.40520254493505E-13
		0.8805	5.41328461444058E-13
		0.881	-9.71822822619943E-13
		0.8815	4.99025893320976E-13
		0.882	2.95874609257667E-13
		0.8825	4.69723325192112E-13
		0.883	7.71572041134273E-13
		0.8835	2.07242075707394E-12
		0.884	1.16226947300694E-12
		0.8845	1.7381181889438E-12
		0.885	2.68996690488141E-12
		0.8855	1.31081562082042E-12
		0.886	2.3836643367602E-12
		0.8865	1.74751305270114E-12
		0.887	1.59836176863519E-12
		0.8875	1.31421048456922E-12
		0.888	1.92105920050604E-12
		0.8885	1.91390791644565E-12
		0.889	1.39475663238087E-12
		0.8895	9.75605348321499E-13
		0.89	1.196454064261E-12
		0.8905	1.51530278019865E-12
		0.891	9.54151496140338E-13
		0.8915	9.68000212070102E-13
		0.892	1.077848928004E-12
		0.8925	9.21697643945746E-13
		0.893	1.59654635988439E-12
		0.8935	1.29439507582591E-12
		0.894	7.82243791760058E-13
		0.8945	6.69092507698969E-13
		0.895	1.20494122363631E-12
		0.8955	7.21789939569775E-13
		0.896	7.17638655507036E-13
		0.8965	2.98487371447664E-13
		0.897	1.13033608738672E-12
		0.8975	3.05184803323659E-13
		0.898	9.84033519263573E-13
		0.8985	4.6888223520007E-13
		0.899	8.91730951137788E-13
		0.8995	1.576579667073E-12
		0.9	5.6742838301084E-13
		0.9005	1.76827709895172E-12
		0.901	1.75712581489006E-12
		0.9015	1.06497453082638E-12
		0.902	1.48382324676282E-12
		0.9025	1.30267196269329E-12
		0.903	6.23520678637065E-13
		0.9035	1.40836939457768E-12
		0.904	3.53218110514095E-13
		0.9045	1.30206682644743E-12
		0.905	9.69155423955888E-14
		0.9055	1.19876425832807E-12
		0.906	1.57461297426073E-12
		0.9065	2.81461690200686E-13
		0.907	8.57310406137546E-13
		0.9075	5.90159122080306E-13
		0.908	1.42007838014998E-13
		0.9085	1.68385655395539E-12
		0.909	9.16705269890964E-13
		0.9095	8.84553985832534E-13
		0.91	4.26402701757422E-13
		0.9105	3.69251417700949E-13
		0.911	4.86100133640385E-13
		0.9115	3.50948849578901E-13
		0.912	-1.3920243448656E-13
		0.9125	-1.14353718549981E-13
		0.913	9.51494997390875E-13
		0.9135	-7.54656286671782E-13
		0.914	-1.0528075707356E-12
		0.9145	-1.08495885479403E-12
		0.915	-1.57911013886076E-12
		0.9155	-2.08426142292108E-12
		0.916	-9.22412706982706E-13
		0.9165	-1.98856399104649E-12
		0.917	-8.29715275112384E-13
		0.9175	-8.1986655917066E-13
		0.918	-1.02901784323588E-12
		0.9185	-1.07216912729451E-12
		0.919	-1.56632041135463E-12
		0.9195	-1.15447169541711E-12
		0.92	-1.3286229794811E-12
		0.9205	-9.97774263539619E-13
		0.921	-1.21492554760739E-12
		0.9215	-7.53076831673783E-13
		0.922	-5.40228115736832E-13
		0.9225	-7.82379399796029E-13
		0.923	-1.17653068385736E-12
		0.9235	-5.08681967917641E-13
		0.924	-9.27833251977013E-13
		0.9245	-4.76984536050221E-13
		0.925	-1.59313582011009E-12
		0.9255	-1.23028710416503E-12
		0.926	-1.57843838823155E-12
		0.9265	-1.38358967229372E-12
		0.927	-1.24174095634962E-12
		0.9275	-1.46589224041631E-12
		0.928	-1.12504352448488E-12
		0.9285	-1.55119480854318E-12
		0.929	-1.63334609260431E-12
		0.9295	-1.14249737667138E-12
		0.93	-2.46464866073075E-12
		0.9305	-9.93799944789828E-13
		0.931	-1.90695122885447E-12
		0.9315	-1.64410251291482E-12
		0.932	-1.66925379698094E-12
		0.9325	-1.86840508104298E-12
		0.933	-1.19355636510434E-12
		0.9335	-1.56370764916463E-12
		0.934	-1.42185893322715E-12
		0.9345	-1.1590102172875E-12
		0.935	-1.09116150134714E-12
		0.9355	-1.71331278541497E-12
		0.936	-1.39746406948158E-12
		0.9365	-2.50261535354126E-12
		0.937	-1.43276663760574E-12
		0.9375	-2.15091792166447E-12
		0.938	-1.88406920572354E-12
		0.9385	-2.14422048978848E-12
		0.939	-1.80337177385043E-12
		0.9395	-1.6965230579208E-12
		0.94	-7.44674341976576E-13
		0.9405	-1.2888256260394E-12
		0.941	-1.01497691009955E-12
		0.9415	-3.58128194160026E-13
		0.942	-5.62794782244827E-14
		0.9425	3.13569237719502E-13
		0.943	-3.58582046351035E-13
		0.9435	-3.44733330414654E-13
		0.944	1.28115385519151E-13
		0.9445	4.32964101465576E-13
		0.945	3.51812817401453E-13
		0.9455	2.34661533339089E-13
		0.946	6.99510249276961E-13
		0.9465	5.35358965209541E-13
		0.947	5.92076811485426E-14
		0.9475	1.05405639708993E-12
		0.948	2.15905113026031E-13
		0.9485	2.25753828967755E-13
		0.949	-5.80397455099176E-13
		0.9495	5.45126084087134E-15
		0.95	7.80299976778301E-13
		0.9505	8.01486927120727E-14
		0.951	4.84997408650671E-13
		0.9515	8.18846124589797E-13
		0.952	-9.13051594771984E-14
		0.9525	-1.23456443535628E-13
		0.953	9.67392272403271E-13
		0.9535	-6.84759011655407E-13
		0.954	-8.79102957217793E-14
		0.9545	-5.07061579787768E-13
		0.955	-9.52128638502474E-14
		0.9555	-1.5063641479082E-12
		0.956	-1.48151543197162E-12
		0.9565	-3.05666716035407E-13
		0.957	-8.84818000092842E-13
		0.9575	-5.2596928416229E-13
		0.958	-7.04120568227556E-13
		0.9585	-7.93271852287612E-13
		0.959	-4.76423136350596E-13
		0.9595	-4.87574420412258E-13
		0.96	-8.32725704467893E-13
		0.9605	-2.42876988533187E-13
		0.961	-8.01028272593855E-13
		0.9615	2.57820443341462E-13
		0.962	-3.73308407247044E-14
		0.9625	2.78517875215302E-13
		0.963	4.31366591152979E-13
		0.9635	1.33721530709577E-12
		0.964	8.22064023032268E-13
		0.9645	1.16591273896796E-12
		0.965	8.2476145490037E-13
		0.9655	6.89610170845502E-13
		0.966	1.2404588867777E-12
		0.9665	1.02330760271655E-12
		0.967	1.04515631865548E-12
		0.9675	3.1600503459655E-13
		0.968	1.32485375053578E-12
		0.9685	1.3637024664702E-12
		0.969	3.83551182400747E-13
		0.9695	6.7439989834271E-13
		0.97	5.11248614278917E-13
		0.9705	8.40973302169956E-14
		0.971	8.05946046160691E-13
		0.9715	2.72794762098067E-13
		0.972	2.61643478036405E-13
		0.9725	1.19492193962763E-13
		0.973	5.59340909902592E-13
		0.9735	4.03189625844339E-13
		0.974	4.88038341780192E-13
		0.9745	6.40887057724487E-13
		0.975	1.32735773659906E-13
		0.9755	5.80584489595668E-13
		0.976	3.10433205527545E-13
		0.9765	-2.71807853112439E-15
		0.977	6.61130637407318E-13
		0.9775	4.69979353347834E-13
		0.978	-5.29171930717754E-13
		0.9785	-4.58323214779746E-13
		0.979	-1.2447449884062E-13
		0.9795	-6.25625782899661E-13
		0.98	-3.87770669692207E-14
		0.9805	-6.39283510287278E-14
		0.981	-6.36079635087241E-13
		0.9815	1.37690808467386E-14
		0.982	3.29617796786745E-13
		0.9825	-1.25533487277485E-13
		0.983	-3.52684771341827E-13
		0.9835	4.50163944591293E-13
		0.984	7.59012660532376E-13
		0.9845	7.83861376468956E-13
		0.985	1.01771009240929E-12
		0.9855	8.11558808348336E-13
		0.986	1.99840752428475E-12
		0.9865	9.78256240222394E-13
		0.987	1.21310495615974E-12
		0.9875	1.34095367209937E-12
		0.988	2.42802388038625E-13
		0.9885	1.3936511039768E-12
		0.989	6.29499819910021E-13
		0.9895	-3.4651464151349E-14
		0.99	8.07197251790895E-13
		0.9905	-8.09954032273171E-13
		0.991	8.09894683658997E-13
		0.9915	-1.06256600403294E-13
		0.992	3.85921155384503E-14
		0.9925	-3.02559168522527E-13
		0.993	-6.89710452584933E-13
		0.9935	-1.16586173664593E-12
		0.994	-1.45701302071082E-12
		0.9945	-1.0271643047808E-12
		0.995	-1.67431558884006E-12
		0.9955	-1.7844668729035E-12
		0.996	-6.76618156962489E-13
		0.9965	-1.10976944101971E-12
		0.997	-6.90920725083262E-13
		0.9975	-9.04072009143141E-13
		0.998	-1.51922329321205E-12
		0.9985	-1.32337457727721E-12
[truncated: 58,002 more rows]

## Sheet: Figure 2b
Figure 2b
		Voltage (V)	dI/dV (nS)
		-2.7	1.33200083741427E-11
		-2.6947215	1.43424633706003E-11
		-2.6894429	1.5341638974797E-11
		-2.6841643	1.63175351867328E-11
		-2.6788857	1.72701520064076E-11
		-2.6736071	1.81994894338216E-11
		-2.6683285	1.91055474689746E-11
		-2.6630499	1.99883261118667E-11
		-2.6577713	2.08478253624979E-11
		-2.6524928	2.16840452208681E-11
		-2.6472142	2.24969856869775E-11
		-2.6419356	2.32866467608259E-11
		-2.636657	2.40530284424134E-11
		-2.6313784	2.4853032160032E-11
		-2.6260998	2.46369078429065E-11
		-2.6208212	2.54365814213995E-11
		-2.6155427	2.68588220572775E-11
		-2.6102641	2.76699214490222E-11
		-2.6049855	2.73748420229868E-11
		-2.5997069	2.83705517061477E-11
		-2.5944283	3.05028809140624E-11
		-2.5891497	3.06612283140629E-11
		-2.5838711	3.20344907166551E-11
		-2.5785923	3.25730017397454E-11
		-2.5733137	3.31691446079783E-11
		-2.5680351	3.37466731822014E-11
		-2.5627565	3.47869818275898E-11
		-2.557478	3.49578326300595E-11
		-2.5521994	3.68541685135401E-11
		-2.5469208	3.8393256733592E-11
		-2.5416422	3.85579339286188E-11
		-2.5363636	3.90663351845258E-11
		-2.531085	4.20415798748568E-11
		-2.5258064	4.24959553048216E-11
		-2.5205278	4.31221749680318E-11
		-2.5152493	4.45963188011335E-11
		-2.5099707	4.60618375926586E-11
		-2.5046921	4.51714820668212E-11
		-2.4994135	4.64714658390699E-11
		-2.4941349	4.78457032803417E-11
		-2.4888563	4.79982572002638E-11
		-2.4835777	4.89490938762742E-11
		-2.4782991	5.00173477729368E-11
		-2.4730206	5.06799762694665E-11
		-2.467742	5.16887925766853E-11
		-2.4624634	5.26592269358189E-11
		-2.4571848	5.31675512714657E-11
		-2.4519062	5.3335774006413E-11
		-2.4466276	5.53139116724185E-11
		-2.441349	5.68824536177251E-11
		-2.4360704	5.67163551582949E-11
		-2.4307919	5.7864263219549E-11
		-2.4255133	5.887599951015E-11
		-2.4202347	5.79261420949473E-11
		-2.4149561	5.78925475399357E-11
		-2.4096775	5.98146063113785E-11
		-2.4043989	6.01638603781987E-11
		-2.3991203	5.99108247307994E-11
		-2.3938417	6.05835376235152E-11
		-2.3885632	6.04520116052258E-11
		-2.3832846	5.86104197428141E-11
		-2.378006	5.8315552826024E-11
		-2.3727274	5.83703031620515E-11
		-2.3674488	5.69876805563466E-11
		-2.3621702	5.61976890712127E-11
		-2.3568916	5.61974973585971E-11
		-2.351613	5.41626493516759E-11
		-2.3463345	5.20359549908699E-11
		-2.3410559	5.11827540025142E-11
		-2.3357773	4.90372612614792E-11
		-2.3304987	4.61923458509462E-11
		-2.3252201	4.52144345636269E-11
		-2.3199415	4.36944764851474E-11
		-2.3146627	4.04536664546815E-11
		-2.3093841	3.76099856303965E-11
		-2.3041055	3.57841992954994E-11
		-2.2988269	3.29279851813032E-11
		-2.2935483	3.04046325341236E-11
		-2.2882698	2.88000253685853E-11
		-2.2829912	2.67165921432968E-11
		-2.2777126	2.45530643170262E-11
		-2.272434	2.26264147400529E-11
		-2.2671554	2.01187394880995E-11
		-2.2618768	1.72813227571672E-11
		-2.2565982	1.59014099606024E-11
		-2.2513196	1.44530222088846E-11
		-2.2460411	1.25605009766722E-11
		-2.2407625	1.15169258486782E-11
		-2.2354839	1.07398033402591E-11
		-2.2302053	8.46636877096092E-12
		-2.2249267	7.07904907096728E-12
		-2.2196481	6.40388628562431E-12
		-2.2143695	5.31056390303354E-12
		-2.2090909	3.75590214516533E-12
		-2.2038124	4.16521820119788E-12
		-2.1985338	3.38178811772273E-12
		-2.1932552	2.10668338974005E-12
		-2.1879766	1.68056909302884E-12
		-2.182698	2.06091321511977E-12
		-2.1774194	6.09869725487135E-13
		-2.1721408	7.6940351952326E-13
		-2.1668622	9.89995857405951E-13
		-2.1615837	3.02814513654636E-13
		-2.1563051	-4.27065697951969E-13
		-2.1510265	3.55147621396821E-13
		-2.1457479	-9.04698776069651E-14
		-2.1404693	-6.99908340176868E-13
		-2.1351907	-1.24430705383216E-13
		-2.1299121	2.69242842073388E-13
		-2.1246336	-4.36311023385108E-13
		-2.119355	-4.30018947065496E-13
		-2.1140761	6.00298768230425E-14
		-2.1087976	-8.43105856948678E-13
		-2.103519	-1.12531290066628E-12
		-2.0982404	-8.77398011868537E-13
		-2.0929618	-1.09593267353235E-12
		-2.0876832	-1.87480113889175E-12
		-2.0824046	-9.01537309370852E-13
		-2.077126	-1.00256478682047E-12
		-2.0718474	-1.45024868080589E-12
		-2.0665689	-1.06774197569428E-12
		-2.0612903	-7.489941897071E-13
		-2.0560117	-1.06110594854387E-12
		-2.0507331	-4.04591630995079E-13
		-2.0454545	3.61625457594934E-13
		-2.0401759	1.27556350619588E-13
		-2.0348973	4.60328392366098E-14
		-2.0296187	1.08337333017757E-12
		-2.0243402	9.92338751538873E-13
		-2.0190616	6.74216990477812E-13
		-2.013783	1.20255260966071E-12
		-2.0085044	1.62674735357364E-12
		-2.0032258	7.9657016008783E-13
		-1.9979472	9.20119946561616E-13
		-1.9926686	1.14940631026874E-12
		-1.98739	5.74901112337132E-13
		-1.9821115	-3.21327734292377E-13
		-1.9768329	7.40161709921212E-14
		-1.9715543	-6.65198443102955E-13
		-1.9662757	-1.39264825585806E-12
		-1.9609971	-1.28940225690891E-12
		-1.9557185	-1.43633097452004E-12
		-1.9504399	-2.45317002546287E-12
		-1.9451613	-2.03491216552037E-12
		-1.9398828	-1.91285455756041E-12
		-1.9346042	-2.36920495097855E-12
		-1.9293256	-2.19458354417222E-12
		-1.924047	-1.72501346872192E-12
		-1.9187684	-2.36332699356588E-12
		-1.9134898	-2.19153685388816E-12
		-1.9082112	-1.34477018096538E-12
		-1.9029326	-1.87070958428104E-12
		-1.8976541	-2.1298548761088E-12
		-1.8923755	-1.39987607205832E-12
		-1.8870969	-1.11090078370718E-12
		-1.8818183	-1.66337948498803E-12
		-1.8765397	-1.19245207851342E-12
		-1.8712611	-7.44879526827828E-13
		-1.8659824	-9.55380194889458E-13
		-1.8607038	-1.66019990510665E-12
		-1.8554252	-9.07163271645256E-13
		-1.8501467	-1.38096419848521E-12
		-1.8448681	-1.64402665383984E-12
		-1.8395895	-1.18704098769968E-12
		-1.8343109	-1.30454616486237E-12
		-1.8290323	-2.04524085127752E-12
		-1.8237537	-1.07756720916791E-12
		-1.8184751	-4.22627567665791E-13
		-1.8131965	-7.51113929228038E-13
		-1.8079178	-7.717767864854E-13
		-1.8026392	-6.44640765486252E-14
		-1.7973607	-4.42520042106685E-13
		-1.7920821	-4.87194694100341E-13
		-1.7868035	3.58387206751153E-13
		-1.7815249	9.59955430193096E-14
		-1.7762463	-4.51819344372992E-13
		-1.7709677	5.08465771643415E-13
		-1.7656891	4.8153776709384E-13
		-1.7604105	-4.30561668538221E-13
		-1.755132	-1.94884589386008E-13
		-1.7498534	2.61476257563799E-13
		-1.7445748	-6.40540948581773E-13
		-1.7392962	-1.14013832112877E-12
		-1.7340176	-6.96058868549165E-13
		-1.728739	-9.6555686978485E-13
		-1.7234604	-1.45472259363327E-12
		-1.7181818	-9.74508035737782E-13
		-1.7129033	-9.64949494236359E-13
		-1.7076247	-2.04706117106078E-12
		-1.7023461	-1.55370729501063E-12
		-1.6970675	-1.19315074534974E-12
		-1.6917889	-1.62286258831289E-12
		-1.6865103	-2.02082465960255E-12
		-1.6812317	-1.31786397337578E-12
		-1.6759531	-1.94385259711873E-12
		-1.6706746	-2.30724565476071E-12
		-1.665396	-1.80659537444901E-12
		-1.6601174	-1.70605069303611E-12
		-1.6548387	-2.73949533295368E-12
		-1.6495601	-1.71527706285635E-12
		-1.6442815	-1.69413516071069E-12
		-1.6390029	-2.30248416768748E-12
		-1.6337243	-2.28078846368285E-12
		-1.6284457	-1.50654614368181E-12
		-1.6231672	-2.50899491101666E-12
		-1.6178886	-2.87177866030882E-12
		-1.61261	-2.32278424410962E-12
		-1.6073314	-2.24924908741521E-12
		-1.6020528	-2.70221314306314E-12
		-1.5967742	-1.92631114432706E-12
		-1.5914956	-1.61110478708048E-12
		-1.586217	-2.50005664569868E-12
		-1.5809385	-2.02029534199247E-12
		-1.5756599	-1.46674511675223E-12
		-1.5703813	-1.61525068008144E-12
		-1.5651027	-1.51563929765745E-12
		-1.5598241	-9.25627478436282E-13
		-1.5545455	-1.34555091962847E-12
		-1.5492669	-1.44057483561072E-12
		-1.5439883	-8.52344858466797E-13
		-1.5387098	-6.57425404695285E-13
		-1.5334312	-1.52120153859282E-12
		-1.5281525	-7.02520317937812E-13
		-1.5228739	-4.27701130953873E-13
		-1.5175953	-1.03218051242109E-12
		-1.5123167	-1.15228509186672E-12
		-1.5070381	-5.3056769601731E-13
		-1.5017595	-1.28760537307825E-12
		-1.4964809	-1.57083563718668E-12
		-1.4912024	-7.3524920474028E-13
		-1.4859238	-7.10307744937297E-13
		-1.4806452	-1.40417007281132E-12
		-1.4753666	-7.08181695124643E-13
		-1.470088	-8.9784999211631E-13
		-1.4648094	-1.47137965339934E-12
		-1.4595308	-1.53640597386486E-12
		-1.4542522	-5.93582716417619E-13
		-1.4489737	-1.20545363284156E-12
		-1.4436951	-1.15834703628332E-12
		-1.4384165	-4.46358088159789E-13
		-1.4331379	-6.09171507467108E-13
		-1.4278593	-9.05845225659819E-13
		-1.4225807	2.76071940893875E-13
		-1.4173021	-1.22551662171153E-14
		-1.4120235	-6.61371838021265E-13
		-1.4067448	-2.93948507347402E-13
		-1.4014663	1.43034991162035E-13
		-1.3961877	-7.73845620106115E-13
		-1.3909091	-6.16905884463607E-13
		-1.3856305	7.97373996915963E-14
		-1.3803519	-5.75377741028166E-14
		-1.3750733	-3.65704257751457E-14
		-1.3697947	6.96033737160402E-13
		-1.3645161	6.68540779796998E-13
		-1.3592376	-3.09214097586349E-13
		-1.353959	2.51933989132886E-13
		-1.3486804	2.37169309890439E-13
		-1.3434018	-4.70414293648864E-13
		-1.3381232	-5.74937508076731E-13
		-1.3328446	9.50830880364555E-15
		-1.327566	-8.07607793736489E-13
		-1.3222874	-6.91527338936596E-13
		-1.3170089	-5.04299156526022E-13
		-1.3117303	-6.48807017646719E-13
		-1.3064517	-1.28594147010201E-12
		-1.3011731	-4.61893731372385E-13
		-1.2958945	-3.36693776887511E-13
		-1.2906159	-1.32695769713447E-12
		-1.2853372	-1.1621273986776E-12
		-1.2800586	-5.90127652616253E-13
		-1.27478	-1.38237283769825E-12
		-1.2695014	-1.09625452300914E-12
		-1.2642229	-5.46662263229924E-13
		-1.2589443	-6.64979223572704E-13
		-1.2536657	-1.07079689713296E-12
		-1.2483871	-3.46423920774763E-13
		-1.2431085	-8.76663840779537E-13
		-1.2378299	-1.52223372555668E-12
		-1.2325513	-7.7033078775982E-13
		-1.2272727	-3.19160192663968E-13
		-1.2219942	-1.25809429610482E-12
		-1.2167156	-9.89546082014056E-13
		-1.211437	-5.62083132306991E-13
		-1.2061584	-1.15028086460593E-12
		-1.2008798	-1.20545187695394E-12
		-1.1956012	-2.11367513468572E-13
		-1.1903226	-4.17389058987183E-13
		-1.1850441	-7.22036923736672E-13
		-1.1797655	4.8426917934252E-13
		-1.1744869	2.79936514034956E-13
		-1.1692083	-3.72736798513537E-13
		-1.1639296	-4.77934691083605E-13
		-1.158651	2.32391870002265E-13
		-1.1533724	-4.81544881634847E-13
		-1.1480938	-5.65597332334603E-13
		-1.1428152	-1.66131207385383E-13
		-1.1375366	-2.89305377577751E-13
		-1.1322581	-8.94112673261631E-13
		-1.1269795	-7.06098550925585E-14
		-1.1217009	-5.79745935103616E-13
		-1.1164223	-9.89153287428433E-13
		-1.1111437	-3.14656252143208E-13
		-1.1058651	4.92408923606665E-13
		-1.1005865	-5.43489485309427E-13
		-1.0953079	-4.79024764010926E-13
		-1.0900294	9.29734439902653E-14
		-1.0847508	-3.2407313970159E-13
		-1.0794722	-7.26941307416457E-13
		-1.0741936	1.53616831252398E-13
		-1.068915	2.7179465748461E-13
		-1.0636364	-1.88432802193308E-13
		-1.0583578	5.16072870253937E-13
		-1.0530792	6.65643824720772E-13
		-1.0478007	-7.30172308692142E-13
		-1.0425221	-3.93875761997515E-13
		-1.0372434	-6.57205847009336E-14
		-1.0319648	-1.04197245702105E-12
		-1.0266862	-9.5764583348947E-13
		-1.0214076	-6.2689058678623E-13
		-1.016129	-7.81865465105218E-13
		-1.0108504	-1.12929112844006E-12
		-1.0055718	-2.81957312161427E-13
		-1.0002933	-3.0247822643665E-13
		-0.99501467	-1.04521973335494E-12
		-0.98973608	-3.01289348457081E-13
		-0.98445749	2.62666925267795E-13
		-0.97917891	-7.72611536205986E-13
		-0.97390032	-9.31818901100116E-13
		-0.96862173	-4.27601361067442E-13
		-0.96334314	-6.95711541893317E-13
		-0.95806456	-1.16687136709065E-12
		-0.95278597	-9.40307537516132E-14
		-0.94750738	-3.61113275498148E-13
		-0.94222879	-6.99514243557821E-13
		-0.93695021	-7.23199847410627E-14
		-0.93167162	3.12342264956671E-13
		-0.92639303	-8.7793435993758E-13
		-0.92111444	-6.19180937357426E-13
		-0.91583574	-1.76942332788746E-14
		-0.91055715	-8.23730482490441E-13
		-0.90527856	-1.33937397903136E-12
		-0.89999998	-1.05445242382269E-13
		-0.89472139	-9.3628830147118E-13
		-0.8894428	-1.35179636071619E-12
		-0.88416421	-5.56126559779477E-13
		-0.87888563	-5.28836885625911E-14
		-0.87360704	-9.82043624237576E-13
		-0.86832845	-7.54925317988762E-13
		-0.86304986	-1.60429015358915E-13
		-0.85777128	-8.80130484786993E-13
		-0.85249269	-9.70398241115618E-13
		-0.8472141	-4.25678137793213E-13
		-0.84193552	-6.96667723492776E-13
		-0.83665693	-1.05199263354962E-12
		-0.83137834	-1.1992035735689E-13
		-0.82609975	-2.65266486568228E-13
		-0.82082117	-9.97213939543954E-13
		-0.81554258	-5.48373902350527E-13
		-0.81026399	-1.66407915985657E-13
		-0.8049854	-9.81215155450686E-13
		-0.79970682	-8.20105677065041E-13
		-0.79442811	-2.86291045172287E-13
		-0.78914952	-8.50552723093567E-13
		-0.78387094	-1.50658318515221E-12
		-0.77859235	-5.1189613988637E-13
		-0.77331376	-9.24271855249321E-13
		-0.76803517	-1.40402324778489E-12
		-0.76275659	-6.42938198448034E-13
		-0.757478	-3.21807753253313E-13
		-0.75219941	-1.30444988003611E-12
		-0.74692082	-9.11196205610355E-13
		-0.74164224	-6.17479940462046E-13
		-0.73636365	-1.3729553986955E-12
		-0.73108506	-1.72004628252086E-12
		-0.72580647	-1.09715279679985E-12
		-0.72052789	-1.78778188377649E-12
		-0.7152493	-2.3216086672417E-12
		-0.70997071	-1.62700161918193E-12
		-0.70469213	-1.90572230279411E-12
		-0.69941354	-2.73025131751814E-12
		-0.69413495	-2.40076157570148E-12
		-0.68885636	-2.03888218649368E-12
		-0.68357778	-2.73057116106515E-12
		-0.67829919	-2.62996972452926E-12
		-0.6730206	-2.26748924592242E-12
		-0.66774201	-2.91783893911786E-12
		-0.66246343	-3.28706799414552E-12
		-0.65718484	-2.25547229538601E-12
		-0.65190625	-2.18703511057739E-12
		-0.64662766	-2.63056535645432E-12
		-0.64134908	-1.8902272274937E-12
		-0.63607049	-1.44557603435355E-12
		-0.6307919	-2.52035573234763E-12
		-0.62551332	-1.98251044909787E-12
		-0.62023473	-1.50189165620851E-12
		-0.61495614	-2.00272452752834E-12
		-0.60967731	-2.35187914739687E-12
		-0.60439873	-1.18627653258914E-12
		-0.59912014	-1.32341748444318E-12
		-0.59384155	-1.3164129464002E-12
		-0.58856297	-8.08003363144005E-13
		-0.58328438	-3.18045636823875E-13
		-0.57800579	-1.10635061260586E-12
		-0.5727272	-5.54447839361677E-14
		-0.56744862	8.20554753889594E-13
		-0.56217003	6.68521924593579E-13
		-0.55689144	6.67852314447313E-13
		-0.55161285	1.3175451514991E-12
		-0.54633427	7.86192527354208E-13
		-0.54105568	4.39366278314802E-13
		-0.53577709	1.49429110813193E-12
		-0.5304985	1.54083642933908E-12
		-0.52521992	8.55732529254092E-13
		-0.51994133	1.25190333029775E-12
		-0.51466274	1.51436619443402E-12
		-0.50938416	7.22474631775382E-13
		-0.50410557	7.56927919062556E-13
		-0.49882698	1.0790177948682E-12
		-0.49354839	1.75993403626366E-13
		-0.48826981	-2.3262469006594E-14
		-0.48299122	7.35304134922811E-13
		-0.47771263	2.64107019727162E-13
		-0.47243404	-1.86981225342775E-13
		-0.46715546	1.34045480906705E-13
		-0.46187687	9.85248178359061E-14
		-0.45659828	-8.19761072048913E-13
		-0.45131969	-4.56835047801045E-13
		-0.44604111	2.03815047185791E-13
		-0.44076252	-3.30836687959456E-13
		-0.43548393	-9.09639035063094E-13
		-0.43020535	-4.23112385171753E-13
		-0.42492676	-1.30136977054057E-12
		-0.41964817	-1.58185231938739E-12
		-0.41436958	-9.14892188333935E-13
		-0.409091	-7.00931708111605E-13
		-0.40381241	-1.62592580754948E-12
		-0.39853382	-8.04993937809617E-13
		-0.39325523	-6.9448286490527E-13
		-0.38797665	-1.32711793928632E-12
		-0.38269806	-1.40981266514152E-12
		-0.37741947	-6.82903632125862E-13
		-0.37214088	-1.51744211281353E-12
		-0.3668623	-1.68095772311005E-12
		-0.36158347	-4.87264363496592E-13
		-0.35630488	-3.11343552298525E-13
		-0.3510263	-7.55859669851987E-13
		-0.34574771	-2.28746631190716E-13
		-0.34046912	-3.26047388142103E-13
		-0.33519053	-1.01326003027069E-12
		-0.32991195	-7.54571603852396E-13
		-0.32463336	-2.09014829614606E-13
		-0.31935477	-7.60716348330369E-13
		-0.31407619	-1.09208040451243E-12
		-0.3087976	-3.05971486381419E-13
		-0.30351901	-1.00181783056743E-12
		-0.29824042	-1.17946707909722E-12
		-0.29296184	-7.33686182192046E-13
		-0.28768325	-7.42044792824913E-13
		-0.28240466	-1.80082465361715E-12
		-0.27712607	-1.29116657829789E-12
		-0.27184749	-1.14022946586307E-12
		-0.2665689	-1.87197267779004E-12
		-0.26129031	-1.71541341696683E-12
		-0.25601172	-8.38873138970076E-13
		-0.25073314	-1.65084655363921E-12
		-0.24545455	-1.24990109495845E-12
		-0.24017596	-3.64865108093938E-13
		-0.23489738	-5.42556209815383E-14
		-0.22961879	-7.45401527594575E-13
		-0.2243402	-8.4616776879646E-14
		-0.21906161	-4.13134372831181E-13
		-0.21378303	-9.80758670449372E-13
		-0.20850444	-7.66844205029624E-13
		-0.20322585	-7.76595226453233E-14
		-0.19794726	-5.64120175706427E-13
		-0.19266868	-8.30312113751828E-13
		-0.18739009	-1.82081712921337E-13
		-0.1821115	-7.68643292950591E-13
		-0.17683291	-1.42768625706455E-12
		-0.17155433	-6.01644356382573E-13
		-0.16627574	-1.04353378219436E-12
		-0.16099715	-1.52709946769536E-12
		-0.15571856	-1.1199684910816E-12
		-0.15043998	-4.96134010506194E-13
		-0.14516139	-9.25215136866309E-13
		-0.1398828	-8.51265114528395E-13
		-0.13460422	4.08999849416897E-14
		-0.12932563	-3.92808627902004E-13
		-0.12404704	-2.53622540437771E-13
		-0.11876822	7.76254705014471E-13
		-0.11348963	6.29677071855277E-13
		-0.10821104	-1.91828968611909E-13
		-0.10293245	7.511126967269E-13
		-0.097653866	7.19455459911803E-13
		-0.092375278	2.05895445359818E-13
		-0.087096691	6.14976270275394E-13
		-0.081818104	1.19188704306539E-12
		-0.076539516	3.78818576889027E-13
		-0.071260929	4.20638489994277E-13
		-0.065982342	7.51554962493525E-13
		-0.060703754	5.50537211646848E-13
		-0.055425167	-6.14592813359096E-13
		-0.05014658	4.08591816319499E-13
		-0.044867992	1.63071031160484E-14
		-0.039589405	-6.67359153443157E-13
		-0.034310818	1.22422282193353E-13
		-0.02903223	3.89197930248771E-13
		-0.023753643	-3.11636334193149E-13
		-0.018475056	-3.28669991068961E-13
		-0.013196468	1.32833891720253E-13
		-0.007917881	-4.69402263968017E-13
		-0.0026392937	-8.77781248762404E-13
		0.0026392937	-6.87195306903073E-13
		0.007917881	-1.03329083280028E-12
		0.013196468	-1.61248546024758E-12
		0.018475056	-1.22394820992121E-12
		0.023753643	-1.1993785210375E-12
		0.02903223	-1.90154657096459E-12
		0.034310818	-1.66327663880196E-12
		0.039589405	-8.43029310699718E-13
		0.044867992	-1.76640399812488E-12
		0.05014658	-1.539603310933E-12
		0.055425167	-7.95190865107562E-13
		0.060703754	-1.20157533266466E-12
		0.065982342	-1.92575327546556E-12
		0.071260929	-1.2647099806445E-12
		0.076539516	-1.07946783614395E-12
		0.081818104	-1.5407301776116E-12
		0.087096691	-8.52600054118085E-13
		0.092375278	-3.64259139966126E-13
		0.097653866	-1.52323422887148E-12
		0.10293245	-1.46164175971886E-12
		0.10821104	-1.09301560671222E-12
		0.11348963	-1.48819104277597E-12
		0.11876822	-2.35683449461251E-12
		0.1240468	-1.61959039057308E-12
		0.12932563	-2.27184296403919E-12
		0.13460422	-2.54043914136864E-12
		0.1398828	-2.28394035831531E-12
		0.14516139	-1.91913334723759E-12
		0.15043998	-2.70628736246502E-12
		0.15571856	-1.82921535508621E-12
		0.16099715	-1.31238093465964E-12
		0.16627574	-1.53378320940578E-12
		0.17155433	-1.5138658328328E-12
		0.17683291	-5.82656856392325E-13
		0.1821115	-1.1907193760335E-12
		0.18739009	-1.43027828732626E-12
		0.19266868	-3.16742617511541E-13
		0.19794726	-9.33845396210281E-14
		0.20322585	-4.00016741764301E-13
		0.20850444	3.41423697482365E-14
		0.21378303	4.7135651398968E-13
		0.21906161	-3.71777516327347E-13
		0.2243402	3.27534025580365E-13
		0.22961879	6.01771250690935E-13
		0.23489738	3.54802771801622E-13
		0.24017596	1.08446365709268E-14
		0.24545455	7.10054635659356E-13
		0.25073314	-1.47957760096409E-13
		0.25601172	-6.43321875908915E-13
		0.26129031	-4.66722848760429E-13
		0.2665689	-3.33684941441991E-13
		0.27184749	-1.34085148798083E-12
		0.27712607	-8.32445920431097E-13
		0.28240466	-7.20432632096465E-13
		0.28768325	-1.19944418181041E-12
		0.29296184	-1.41894664733937E-12
		0.29824042	-5.82817156291979E-13
		0.30351901	-1.30946995796493E-12
		0.3087976	-1.41906859203764E-12
		0.31407619	-6.67436629311357E-13
		0.31935477	-5.45288731131826E-13
		0.32463336	-8.7824284727009E-13
		0.32991195	-3.60024021983589E-14
		0.33519053	3.45918143395523E-13
		0.34046912	-2.10985544025938E-13
		0.34574771	3.04354672962686E-13
		0.3510263	1.23116808938799E-12
		0.35630488	5.75028345093058E-13
		0.36158347	3.87462584838298E-13
		0.36686206	1.14267608180859E-12
		0.37214088	6.19024480882176E-13
		0.37741947	-2.8559258055267E-13
		0.38269806	9.92161033361265E-14
		0.38797665	-7.36855999552054E-15
		0.39325523	-6.16245774197643E-13
		0.39853382	-3.98117985263445E-13
		0.40381241	-2.09025293938741E-13
		0.409091	-1.21234946351003E-12
		0.41436958	-1.04598100039705E-12
		0.41964817	-4.85727554298721E-13
		0.42492676	-1.23067860943053E-12
		0.43020535	-1.14376947737375E-12
		0.43548393	-4.40070560051179E-13
		0.44076252	-5.98784529550446E-13
		0.44604111	-1.34659022924039E-12
		0.45131969	-4.0979039067272E-13
		0.45659828	-5.45700040321526E-13
		0.46187687	-1.09060329298252E-12
		0.46715546	-8.69048065576759E-13
		0.47243404	2.3291421249066E-13
		0.47771263	-4.34599100815866E-13
		0.48299122	-3.45852500010478E-13
		0.48826981	-2.47289477685468E-13
		0.49354839	-4.3976778957138E-13
		0.49882698	-9.78502700210128E-13
		0.50410557	-3.36940102302894E-13
		0.50938416	-3.23701080523341E-13
		0.51466274	-6.68224926754287E-13
		0.51994133	-3.09012025201536E-13
		0.52521992	-2.47199742115585E-13
		0.5304985	-8.94715868694355E-13
		0.53577709	-4.65420687112073E-13
		0.54105568	3.3996674603527E-13
		0.54633427	1.04436892230382E-13
		0.55161285	2.38428663508558E-13
		0.55689144	1.17467424624557E-12
		0.56217003	1.16326940182187E-12
		0.56744862	5.42587947021753E-13
		0.5727272	1.32087942085885E-12
		0.57800579	1.66233389601928E-12
		0.58328438	1.83784946594536E-12
		0.58856297	2.81334387050355E-12
		0.59384155	4.26272831575265E-12
		0.59912014	4.24280176380626E-12
		0.60439873	5.90430048038102E-12
		0.60967731	7.19696072304696E-12
		0.6149559	8.13163453705211E-12
		0.62023473	9.24244111311832E-12
		0.62551332	1.17936927647567E-11
		0.6307919	1.3189177784587E-11
		0.63607049	1.44273443959085E-11
		0.64134908	1.6977608699441E-11
		0.64662766	2.02144946723762E-11
		0.65190625	2.2550279462866E-11
		0.65718484	2.65559618009965E-11
		0.66246343	3.00534076776624E-11
		0.66774201	3.208237022354E-11
		0.6730206	3.4624802299658E-11
		0.67829919	3.94684269324307E-11
		0.68357778	4.32929756645518E-11
		0.68885636	4.74247799145061E-11
		0.69413495	5.16792332727519E-11
		0.69941354	5.58823074937487E-11
		0.70469213	5.93892794151929E-11
		0.70997071	6.3732087113662E-11
		0.7152493	6.78650120038618E-11
		0.72052789	7.17415459615888E-11
		0.72580647	7.63507209574677E-11
		0.73108506	8.08706891159842E-11
		0.73636365	8.37435569829674E-11
		0.74164224	8.90837342669485E-11
		0.74692082	9.4892117907774E-11
		0.75219941	9.88392925992317E-11
		0.757478	1.02999307274713E-10
		0.76275659	1.07001190690705E-10
		0.76803517	1.10424152053612E-10
		0.77331376	1.13207216381442E-10
		0.77859235	1.18097190321843E-10
		0.78387094	1.21766393096676E-10
		0.78914952	1.22960377118131E-10
		0.79442811	1.2515084860001E-10
		0.7997067	1.27859639348136E-10
		0.80498528	1.28543489332709E-10
		0.81026387	1.29914885834733E-10
		0.81554246	1.31464432401399E-10
		0.82082105	1.31847798469123E-10
		0.82609963	1.30165062150442E-10
		0.83137822	1.30302302697806E-10
		0.83665681	1.29547611911259E-10
		0.8419354	1.28680675959252E-10
		0.84721398	1.28909598445733E-10
		0.85249257	1.29634859087864E-10
		0.85777116	1.27910007202252E-10
		0.86304998	1.26998595193307E-10
		0.86832857	1.28118339715476E-10
		0.87360716	1.26187212658396E-10
		0.87888575	1.24499037829875E-10
		0.88416433	1.24046626886814E-10
		0.88944292	1.22402513083933E-10
		0.89472151	1.19716424854922E-10
		0.9000001	1.18815626613324E-10
		0.90527868	1.1893220574615E-10
		0.91055727	1.17149439186008E-10
		0.91583586	1.14440145436156E-10
		0.92111444	1.12221791631938E-10
		0.92639303	1.09256932461646E-10
		0.93167162	1.07544177118648E-10
		0.93695021	1.06432916291739E-10
		0.94222879	1.0476411822146E-10
		0.94750738	1.02723903857899E-10
		0.95278597	1.00835499253957E-10
		0.95806456	9.9083197851649E-11
		0.96334314	9.74235804959125E-11
		0.96862173	9.67708202039346E-11
		0.97390032	9.49644334978708E-11
		0.97917891	9.38766591607808E-11
		0.98445749	9.24062477746103E-11
		0.98973608	8.98053181778298E-11
		0.99501467	8.90619353205372E-11
		1.0002933	8.76998317727006E-11
		1.0055718	8.7039317782261E-11
		1.0108504	8.53076235493875E-11
		1.016129	8.42391182500693E-11
		1.0214076	8.30500881381723E-11
		1.0266862	8.2290250717485E-11
		1.0319648	8.0599247520086E-11
		1.0372434	8.06057344103392E-11
		1.042522	7.91660008380409E-11
		1.0478005	7.65318950480731E-11
		1.0530791	7.59811596374903E-11
		1.0583577	7.65373003639028E-11
		1.0636363	7.38448888095796E-11
		1.0689149	7.25900203388524E-11
		1.0741935	7.29816573226628E-11
		1.0794721	7.07948000171176E-11
		1.0847507	6.74694913566293E-11
		1.0900292	6.7414549456625E-11
		1.0953078	6.66005061081745E-11
		1.1005864	6.32433242361882E-11
		1.105865	6.36305667471555E-11
		1.1111438	6.26487262467992E-11
		1.1164224	6.00592388105438E-11
		1.121701	5.7731460205404E-11
		1.1269796	5.78318622045238E-11
		1.1322582	5.62234792441062E-11
		1.1375368	5.50099273224621E-11
		1.1428154	5.29490898834941E-11
		1.1480939	5.27967130075639E-11
		1.1533725	5.07052038328758E-11
		1.1586511	4.88222302348195E-11
		1.1639297	4.88042712398902E-11
		1.1692083	4.70605461601208E-11
		1.1744869	4.46861095012589E-11
		1.1797655	4.45939694501561E-11
		1.1850441	4.3462476801769E-11
		1.1903226	4.15632802407701E-11
		1.1956012	3.93870851894183E-11
		1.2008798	3.92858366787582E-11
		1.2061584	3.6723291731874E-11
		1.211437	3.52112606584119E-11
		1.2167156	3.39596600777287E-11
		1.2219942	3.26463438142983E-11
		1.2272727	3.1741703501579E-11
		1.2325513	3.13982013942238E-11
		1.2378299	2.98263605520354E-11
		1.2431085	2.71237351121001E-11
		1.2483871	2.61060665501801E-11
		1.2536657	2.52809698408035E-11
		1.2589443	2.43574490331748E-11
		1.2642229	2.29278308834038E-11
		1.2695014	2.28813491958551E-11
		1.27478	2.09879774046249E-11
		1.2800586	1.9682728518356E-11
		1.2853372	1.75882217770937E-11
		1.2906158	1.65309036467556E-11
		1.2958944	1.57059188586734E-11
		1.301173	1.42398164986625E-11
		1.3064516	1.24483712438343E-11
		1.3117301	1.09816993386287E-11
		1.3170087	9.83927388584638E-12
		1.3222873	7.45095252983818E-12
		1.3275659	6.52671655109878E-12
		1.3328445	4.48908208320424E-12
		1.3381231	5.21538239773899E-12
		1.3434017	2.85733445999139E-12
		1.3486803	1.74384108523938E-12
		1.3539588	2.9779035691412E-12
		1.3592374	1.12362654153867E-12
		1.364516	-5.04560058132068E-13
		1.3697946	-1.84852911553424E-12
		1.3750732	-1.18549588088901E-12
		1.3803518	-2.83982034525803E-12
		1.3856304	-2.8391703821427E-12
		1.390909	-3.85829329069138E-12
		1.3961875	-5.37864516945761E-12
		1.4014661	-7.4545044850808E-12
		1.4067447	-7.49214397657221E-12
		1.4120233	-8.72776018370477E-12
		1.4173019	-1.0605116257847E-11
		1.4225805	-9.9856264083394E-12
		1.4278591	-1.15627319481687E-11
		1.4331377	-1.36792042754203E-11
		1.4384162	-1.46081662716254E-11
		1.4436948	-1.6011552041954E-11
		1.4489734	-1.72584564450907E-11
		1.454252	-1.74507191868268E-11
		1.4595306	-1.8361905616364E-11
		1.4648092	-1.87143929591225E-11
		1.4700878	-1.94767030941515E-11
		1.4753664	-1.90735063131788E-11
		1.4806454	-1.85771628075751E-11
		1.485924	-2.03112635833579E-11
		1.4912026	-2.17115361431881E-11
		1.4964812	-2.2522910252256E-11
		1.5017598	-2.37355327714857E-11
		1.5070384	-2.44612778352038E-11
		1.5123169	-2.52135668604196E-11
		1.5175955	-2.52969339087116E-11
		1.5228741	-2.6513574895165E-11
		1.5281527	-2.49734769518803E-11
		1.5334313	-2.62049525579555E-11
		1.5387099	-2.47887909138506E-11
		1.5439885	-2.70060165042442E-11
		1.5492671	-2.55314343286789E-11
		1.5545456	-2.52907130174008E-11
		1.5598242	-2.54774885664548E-11
		1.5651028	-2.47383218496445E-11
		1.5703814	-2.47230983923406E-11
		1.57566	-2.51818626022226E-11
		1.5809386	-2.4493464022783E-11
		1.5862172	-2.42489006097911E-11
		1.5914958	-2.41098560047271E-11
		1.5967743	-2.28100165544922E-11
		1.6020529	-2.54228459628179E-11
		1.6073315	-2.48072468375454E-11
		1.6126101	-2.58260385302542E-11
		1.6178887	-2.72135956524619E-11
		1.6231673	-2.8599192879945E-11
		1.6284459	-2.91685594676956E-11
		1.6337245	-3.01220348267083E-11
		1.639003	-3.07007499711982E-11
		1.6442816	-3.03437836208667E-11
		1.6495602	-3.08539787543744E-11
		1.6548388	-2.9638509703931E-11
		1.6601174	-3.0528291305463E-11
		1.665396	-3.05957394246082E-11
		1.6706746	-3.32010543955028E-11
		1.6759531	-3.14061944162762E-11
		1.6812317	-2.98597477904446E-11
		1.6865103	-3.02111291409876E-11
		1.6917889	-2.93051061659176E-11
		1.6970675	-2.88060795301688E-11
		1.7023461	-2.93287831193474E-11
		1.7076247	-2.92158307097978E-11
		1.7129033	-2.79451314074646E-11
		1.7181818	-2.86820821340731E-11
		1.7234604	-2.86727241795847E-11
		1.728739	-2.83474727643879E-11
		1.7340176	-2.67577444718933E-11
		1.7392962	-2.85819719848027E-11
		1.7445748	-2.73329418450047E-11
		1.7498534	-2.74101497624738E-11
		1.755132	-2.7858504639046E-11
		1.7604105	-2.72100043789536E-11
		1.7656891	-2.41939405582386E-11
		1.7709677	-2.49086892457338E-11
		1.7762463	-2.48259457942403E-11
		1.7815249	-2.40812915248006E-11
		1.7868035	-2.53557283907383E-11
		1.7920821	-2.72492540002164E-11
		1.7973607	-2.65765460808434E-11
		1.8026392	-2.48614959735753E-11
		1.8079178	-2.53097394320557E-11
		1.8131964	-2.57787358075207E-11
		1.818475	-2.52062119610707E-11
		1.8237536	-2.52725172943622E-11
		1.8290322	-2.69676719156139E-11
		1.8343108	-2.65350331597668E-11
		1.8395894	-2.6149772964518E-11
		1.8448679	-2.7767616251526E-11
		1.8501465	-2.58319265846326E-11
		1.8554251	-2.5002294107277E-11
		1.8607037	-2.62956863324137E-11
		1.8659823	-2.65393869293833E-11
		1.8712609	-2.57086183907896E-11
		1.8765395	-2.5999464049875E-11
		1.8818181	-2.63822676676935E-11
		1.8870966	-2.41535481134432E-11
		1.8923752	-2.37974101137192E-11
		1.8976538	-2.45755122221016E-11
		1.9029324	-2.29585170634045E-11
		1.908211	-2.36950477520779E-11
		1.9134896	-2.28093907567066E-11
		1.9187682	-2.30531086350317E-11
		1.9240468	-2.17167843833713E-11
		1.9293253	-2.19524352320012E-11
		1.9346039	-2.19430579572315E-11
		1.9398825	-2.03842182298076E-11
		1.9451611	-1.96903188213347E-11
		1.9504397	-1.89916766489732E-11
		1.9557183	-1.91221121878369E-11
		1.9609969	-1.84056747788096E-11
		1.9662755	-1.76714596422194E-11
		1.9715545	-1.52422737090939E-11
		1.9768331	-1.21065718989704E-11
		1.9821117	-1.41172338794162E-11
		1.9873903	-1.4711558800704E-11
		1.9926689	-1.41520370099729E-11
		1.9979475	-1.4335214461106E-11
		2.003226	-1.42731176057505E-11
		2.0085046	-1.41406610202281E-11
		2.0137832	-1.38044531693492E-11
		2.0190618	-1.36813338515836E-11
		2.0243404	-1.13462079127987E-11
		2.029619	-1.09269447339034E-11
		2.0348976	-1.16508525049777E-11
		2.0401762	-9.24099652051629E-12
		2.0454547	-8.32882106324849E-12
		2.0507333	-6.5668089756348E-12
		2.0560119	-5.19750901362022E-12
		2.0612905	-2.2503385916662E-12
		2.0665691	-2.423153205852E-12
		2.0718477	1.2135044448492E-12
		2.0771263	4.0558630360015E-12
		2.0824049	4.69328886870319E-12
		2.0876834	5.4278767603784E-12
		2.092962	1.061646551589E-11
		2.0982406	1.38904190541017E-11
		2.1035192	1.42595646953822E-11
		2.1087978	1.62318550265332E-11
		2.1140764	1.99869035986272E-11
		2.119355	2.10090625936934E-11
		2.1246336	2.22778522790922E-11
		2.1299121	2.4130766157423E-11
		2.1351907	2.44149131725464E-11
		2.1404693	2.97414529485348E-11
		2.1457479	3.64485935459665E-11
		2.1510265	4.07266410168181E-11
		2.1563051	4.37427395997352E-11
		2.1615837	5.00750923008155E-11
		2.1668622	5.91747939789575E-11
		2.1721408	6.28724840178841E-11
		2.1774194	6.49881938227179E-11
		2.182698	7.07028563430307E-11
		2.1879766	7.329555300405E-11
		2.1932552	8.17157294841908E-11
		2.1985338	8.66448910362867E-11
		2.2038124	9.00636925281183E-11
		2.2090909	9.2633883058894E-11
		2.2143695	9.22712091536394E-11
		2.2196481	9.78676511222755E-11
		2.2249267	1.02874707787976E-10
		2.2302053	1.01218802915865E-10
		2.2354839	1.08456689663855E-10
		2.2407625	1.10348903791591E-10
		2.2460411	1.15164115555834E-10
		2.2513196	1.17380369937805E-10
		2.2565982	1.21112428231509E-10
		2.2618768	1.28901799005973E-10
		2.2671554	1.32785426842521E-10
		2.272434	1.29485029798788E-10
		2.2777126	1.38275799045923E-10
		2.2829912	1.4304478061246E-10
		2.2882698	1.53926355641417E-10
		2.2935483	1.6410053740163E-10
		2.2988269	1.73326415843516E-10
		2.3041055	1.76374802928949E-10
		2.3093841	1.82605904798809E-10
		2.3146627	1.88302563290434E-10
		2.3199413	1.97945579346077E-10
		2.3252199	1.96539582456616E-10
		2.3304985	2.01990334044706E-10
		2.335777	1.95738787118701E-10
		2.3410556	1.88355745888047E-10
		2.3463342	1.87809205278242E-10
		2.3516128	1.91675612738174E-10
		2.3568914	1.80929110650876E-10
		2.36217	1.88639663957393E-10
		2.3674486	1.84364379610297E-10
		2.3727272	1.7866343891294E-10
		2.3780057	1.67567900103561E-10
		2.3832843	1.63710926802419E-10
		2.3885629	1.69052095865069E-10
		2.3938415	1.6508683751373E-10
		2.3991201	1.64601416841456E-10
		2.4043987	1.7486191197199E-10
		2.4096773	1.79757327516988E-10
		2.4149559	1.81414500958586E-10
		2.4202344	1.82634386626072E-10
		2.425513	1.80456125735391E-10
		2.4307916	1.713123618603E-10
		2.4360702	1.67044794619158E-10
		2.4413488	1.71394041873676E-10
		2.4466274	1.72625416116247E-10
		2.451906	1.71156466637166E-10
		2.4571846	1.70622138744281E-10
		2.4624636	1.67369005618238E-10
		2.4677422	1.61062665281865E-10
		2.4730208	1.63871631833089E-10
		2.4782994	1.80247915746859E-10
		2.483578	1.80887562478722E-10
		2.4888566	1.87381692835827E-10
		2.4941351	1.80677993042123E-10
		2.4994137	1.71765949913216E-10
		2.5046923	1.7007586559936E-10
		2.5099709	1.74139220817286E-10
		2.5152495	1.67650041560371E-10
		2.5205281	1.64943799148064E-10
		2.5258067	1.59099417671311E-10
		2.5310853	1.58097360850847E-10
		2.5363638	1.48942918302971E-10
		2.5416424	1.32214629534559E-10
		2.546921	1.26113262355617E-10
		2.5521996	1.16375706891422E-10
		2.5574782	1.07894838069639E-10
		2.5627568	1.09264066274118E-10
		2.5680354	1.15886031697979E-10
		2.573314	1.14515311157106E-10
		2.5785925	1.18052745451829E-10
		2.5838711	1.22200537482055E-10
		2.5891497	1.24732377703587E-10
		2.5944283	1.20885176793677E-10
		2.5997069	1.4199976668277E-10
		2.6049855	1.54630175165327E-10
		2.6102641	1.48081614400593E-10
		2.6155427	1.47684261721793E-10
		2.6208212	1.47782483464426E-10
		2.6260998	1.37051431925345E-10
		2.6313784	1.38502856348857E-10
		2.636657	1.31818441422963E-10
		2.6419356	1.27069686860075E-10
		2.6472142	1.21582633901296E-10
		2.6524928	1.15357282546347E-10
		2.6577713	1.08393632795377E-10
		2.6630499	1.00691684648435E-10
		2.6683285	9.22514381053725E-11
		2.6736071	8.30728931662886E-11
		2.6788857	7.31560498312327E-11
		2.6841643	6.25009081000565E-11
		2.6894429	5.11074679728094E-11
		2.6947215	3.89757294495409E-11
		2.7	2.61056925303004E-11

## Sheet: Figure 2f
Figure 2f
		Voltage (V)	dI/dV (nS)
		-2.7	1.16472217439115E-11
		-2.6947215	1.20046828114978E-11
		-2.6894429	1.23224217003289E-11
		-2.6841643	1.26004384104047E-11
		-2.6788857	1.28387329417254E-11
		-2.6736071	1.30373052942908E-11
		-2.6683285	1.3196155468101E-11
		-2.6630499	1.3315283463156E-11
		-2.6577713	1.33946892794557E-11
		-2.6524928	1.34343729170002E-11
		-2.6472142	1.34343343757895E-11
		-2.6419356	1.33945736558236E-11
		-2.636657	1.33150907571025E-11
		-2.6313784	1.26837516340478E-11
		-2.6260998	1.01354129857787E-11
		-2.6208212	9.22694828332146E-12
		-2.6155427	1.18310192610712E-11
		-2.6102641	1.10064443316591E-11
		-2.6049855	1.11072323659931E-11
		-2.5997069	1.03427383812295E-11
		-2.5944283	1.11619512100007E-11
		-2.5891497	9.87078700031291E-12
		-2.5838711	1.07194508243773E-11
		-2.5785923	1.04697487486195E-11
		-2.5733137	9.93710206626566E-12
		-2.5680351	9.66535084806013E-12
		-2.5627565	1.21630952276744E-11
		-2.557478	1.18151943555478E-11
		-2.5521994	1.1420227887909E-11
		-2.5469208	1.32119616444545E-11
		-2.5416422	1.29395814830543E-11
		-2.5363636	1.10724962480885E-11
		-2.531085	8.96963969864471E-12
		-2.5258064	7.30326012960465E-12
		-2.5205278	5.08617369303732E-12
		-2.5152493	6.62776319757032E-12
		-2.5099707	6.97659245027706E-12
		-2.5046921	6.55695251388132E-12
		-2.4994135	5.37240416623997E-12
		-2.4941349	5.58829610949521E-12
		-2.4888563	4.69407719800743E-12
		-2.4835777	4.41200710759892E-12
		-2.4782991	5.01764210922261E-12
		-2.4730206	6.22831393448998E-12
		-2.467742	5.5573224843341E-12
		-2.4624634	5.73107086854584E-12
		-2.4571848	6.89784927392682E-12
		-2.4519062	7.49443455782464E-12
		-2.4466276	7.48048529157338E-12
		-2.441349	7.9892101564527E-12
		-2.4360704	8.98318802445528E-12
		-2.4307919	7.16720421840897E-12
		-2.4255133	7.38044323942441E-12
		-2.4202347	7.98492434266391E-12
		-2.4149561	7.23425725312251E-12
		-2.4096775	5.35508388675378E-12
		-2.4043989	6.21861389288269E-12
		-2.3991203	5.35733964218964E-12
		-2.3938417	4.95943640192138E-12
		-2.3885632	5.85080249733909E-12
		-2.3832846	6.97458468659172E-12
		-2.378006	6.47552782907099E-12
		-2.3727274	5.84102959468687E-12
		-2.3674488	6.92139463528469E-12
		-2.3621702	7.17827288760109E-12
		-2.3568916	6.79118525202201E-12
		-2.351613	7.50223607485624E-12
		-2.3463345	7.56271219004938E-12
		-2.3410559	7.43859024681076E-12
		-2.3357773	7.92787618950144E-12
		-2.3304987	9.08417009799644E-12
		-2.3252201	8.1249127864859E-12
		-2.3199415	8.20633041361941E-12
		-2.3146627	8.16558908394637E-12
		-2.3093841	7.7110004963824E-12
		-2.3041055	6.72837433652321E-12
		-2.2988269	7.14339719494056E-12
		-2.2935483	6.95707930231803E-12
		-2.2882698	6.19190474887681E-12
		-2.2829912	5.63977260081104E-12
		-2.2777126	6.31290325940262E-12
		-2.272434	5.65444739474864E-12
		-2.2671554	5.49441219068363E-12
		-2.2618768	6.28342603117411E-12
		-2.2565982	6.5580681119956E-12
		-2.2513196	5.10058320251039E-12
		-2.2460411	5.54275871760721E-12
		-2.2407625	6.08372270230385E-12
		-2.2354839	5.62568874618054E-12
		-2.2302053	5.43553380179169E-12
		-2.2249267	5.53685110943015E-12
		-2.2196481	5.14958205659293E-12
		-2.2143695	4.62151386774606E-12
		-2.2090909	5.13733215931137E-12
		-2.2038124	4.70153023028691E-12
		-2.1985338	3.86143285649082E-12
		-2.1932552	3.99910276761895E-12
		-2.1879766	4.15723315944979E-12
		-2.182698	2.76150246595258E-12
		-2.1774194	2.81233317989295E-12
		-2.1721408	3.13607641652965E-12
		-2.1668622	2.70012530082686E-12
		-2.1615837	1.74157816618638E-12
		-2.1563051	1.90687717676166E-12
		-2.1510265	1.80843013313362E-12
		-2.1457479	1.03905090905154E-12
		-2.1404693	9.77793592480421E-13
		-2.1351907	1.95006067912433E-12
		-2.1299121	1.33598839915635E-12
		-2.1246336	7.25463802920051E-13
		-2.119355	1.81213176543907E-12
		-2.1140761	1.22400569846365E-12
		-2.1087976	7.81450280775406E-13
		-2.103519	9.78451678933382E-13
		-2.0982404	1.18318618406834E-12
		-2.0929618	8.71353055329864E-13
		-2.0876832	1.08106145274267E-12
		-2.0824046	1.49494150085553E-12
		-2.077126	1.27973897120317E-12
		-2.0718474	1.12597486793113E-12
		-2.0665689	1.76525887726573E-12
		-2.0612903	1.2434286195542E-12
		-2.0560117	9.3834887036715E-13
		-2.0507331	1.13547330370936E-12
		-2.0454545	1.51995958977731E-12
		-2.0401759	2.83484751759152E-13
		-2.0348973	5.52640680477883E-13
		-2.0296187	7.9461190445334E-13
		-2.0243402	1.92611429722817E-13
		-2.0190616	-1.11043623248658E-13
		-2.013783	5.70842210875969E-13
		-2.0085044	4.71234513775909E-13
		-2.0032258	-3.56305166072585E-13
		-1.9979472	6.99765256149064E-14
		-1.9926686	1.66616677467554E-13
		-1.98739	-7.7147373568474E-13
		-1.9821115	-5.55477598167078E-13
		-1.9768329	-2.92062766773577E-13
		-1.9715543	-4.44911462146446E-13
		-1.9662757	-5.70547134443875E-13
		-1.9609971	-1.47612926920074E-13
		-1.9557185	-4.9937231249821E-13
		-1.9504399	-1.22419885730963E-12
		-1.9451613	-6.41209938433174E-13
		-1.9398828	-6.16783016679497E-13
		-1.9346042	-2.43962768217905E-12
		-1.9293256	-2.45183883392753E-12
		-1.924047	-2.18669359354622E-12
		-1.9187684	-2.66047952259818E-12
		-1.9134898	-3.04063064023085E-12
		-1.9082112	-2.43268576674911E-12
		-1.9029326	-2.44132107666745E-12
		-1.8976541	-3.05939812025785E-12
		-1.8923755	-2.34092638052174E-12
		-1.8870969	-2.26999134026798E-12
		-1.8818183	-2.25361463160628E-12
		-1.8765397	-2.11535669219931E-12
		-1.8712611	-9.81527587537128E-13
		-1.8659824	-1.3283069367316E-12
		-1.8607038	-8.74865759034997E-13
		-1.8554252	-1.04779774995946E-13
		-1.8501467	3.45342463836594E-13
		-1.8448681	-7.10901189114084E-14
		-1.8395895	7.96389257450769E-13
		-1.8343109	1.34450721279937E-12
		-1.8290323	9.11409810018107E-13
		-1.8237537	1.09446211104569E-12
		-1.8184751	1.69055582361928E-12
		-1.8131965	6.1573334842349E-13
		-1.8079178	-4.0928926627887E-13
		-1.8026392	8.13845465670247E-13
		-1.7973607	8.07874509653977E-13
		-1.7920821	4.42215211762257E-13
		-1.7868035	1.16556483183567E-12
		-1.7815249	1.20833161624557E-12
		-1.7762463	6.52482811235652E-13
		-1.7709677	8.86578150382372E-13
		-1.7656891	1.65213087573214E-12
		-1.7604105	1.35344901416979E-12
		-1.755132	1.52360207044192E-12
		-1.7498534	2.36214739717649E-12
		-1.7445748	2.33291500074419E-12
		-1.7392962	2.00090708482437E-12
		-1.7340176	2.62683018505193E-12
		-1.728739	3.24576221606923E-12
		-1.7234604	2.61909122741224E-12
		-1.7181818	2.9422359857261E-12
		-1.7129033	3.88563775866653E-12
		-1.7076247	3.87046689093984E-12
		-1.7023461	3.12535531814257E-12
		-1.6970675	3.53311331953203E-12
		-1.6917889	3.04589540516854E-12
		-1.6865103	2.86907355127974E-12
		-1.6812317	2.98808464584657E-12
		-1.6759531	3.71410605662157E-12
		-1.6706746	3.13730831959913E-12
		-1.665396	3.62487867083367E-12
		-1.6601174	4.07184797194472E-12
		-1.6548387	3.85696203982872E-12
		-1.6495601	4.08164359212265E-12
		-1.6442815	5.28584625183122E-12
		-1.6390029	5.32546248724497E-12
		-1.6337243	5.061822599148E-12
		-1.6284457	6.0528794640871E-12
		-1.6231672	6.87186657530657E-12
		-1.6178886	6.6752761544686E-12
		-1.61261	7.16262043249039E-12
		-1.6073314	8.08254828270347E-12
		-1.6020528	8.16698479277613E-12
		-1.5967742	7.94988032878385E-12
		-1.5914956	8.84097253528928E-12
		-1.586217	9.03656243750223E-12
		-1.5809385	8.62683354519131E-12
		-1.5756599	9.0187406778719E-12
		-1.5703813	9.333696579892E-12
		-1.5651027	9.36939467813941E-12
		-1.5598241	9.54280389428108E-12
		-1.5545455	1.0141077228319E-11
		-1.5492669	9.72990317931531E-12
		-1.5439883	9.51091773127303E-12
		-1.5387098	1.01863310836251E-11
		-1.5334312	1.03283707643324E-11
		-1.5281525	9.80881891658832E-12
		-1.5228739	1.05173037557787E-11
		-1.5175953	1.03012277475582E-11
		-1.5123167	9.85196869794499E-12
		-1.5070381	9.67569246059098E-12
		-1.5017595	1.07619847184636E-11
		-1.4964809	1.01023092174023E-11
		-1.4912024	1.00244065769739E-11
		-1.4859238	1.04454373624922E-11
		-1.4806452	1.09465576249689E-11
		-1.4753666	1.06218884423658E-11
		-1.470088	1.12022944632489E-11
		-1.4648094	1.18031353615102E-11
		-1.4595308	1.2037450530635E-11
		-1.4542522	1.1899728522601E-11
		-1.4489737	1.27021604959012E-11
		-1.4436951	1.25494422123815E-11
		-1.4384165	1.28078076938917E-11
		-1.4331379	1.29323127489063E-11
		-1.4278593	1.28605264277303E-11
		-1.4225807	1.23342593885501E-11
		-1.4173021	1.26632158977889E-11
		-1.4120235	1.32090075424624E-11
		-1.4067448	1.24988440333503E-11
		-1.4014663	1.25419060721013E-11
		-1.3961877	1.28115021828907E-11
		-1.3909091	1.19119996048363E-11
		-1.3856305	1.11332803672436E-11
		-1.3803519	1.12371145449154E-11
		-1.3750733	1.05882762367589E-11
		-1.3697947	9.80776332243136E-12
		-1.3645161	9.44402143083024E-12
		-1.3592376	9.48164187683616E-12
		-1.353959	8.41509226723526E-12
		-1.3486804	8.38458447737409E-12
		-1.3434018	8.28932459056749E-12
		-1.3381232	7.86793411424241E-12
		-1.3328446	6.7849797547563E-12
		-1.327566	6.62627959180629E-12
		-1.3222874	5.93216382016053E-12
		-1.3170089	5.02300813225829E-12
		-1.3117303	4.75750465490558E-12
		-1.3064517	4.40108169231151E-12
		-1.3011731	3.45495450272972E-12
		-1.2958945	3.68353381568414E-12
		-1.2906159	3.86469556350239E-12
		-1.2853372	3.3980653974635E-12
		-1.2800586	2.82047306690199E-12
		-1.27478	3.33612250761128E-12
		-1.2695014	2.79095835924541E-12
		-1.2642229	1.80690864261461E-12
		-1.2589443	1.60232455581547E-12
		-1.2536657	1.41596031169255E-12
		-1.2483871	2.58019172458726E-13
		-1.2431085	4.10747975306289E-13
		-1.2378299	7.87680941280745E-13
		-1.2325513	3.13187191564387E-13
		-1.2272727	3.70703740507269E-13
		-1.2219942	1.32190793199276E-12
		-1.2167156	1.29721982947229E-12
		-1.211437	4.8216461685185E-13
		-1.2061584	7.84682027210015E-13
		-1.2008798	9.45429028816067E-13
		-1.1956012	1.64205625917842E-13
		-1.1903226	1.91206332408016E-14
		-1.1850441	1.08299494283542E-12
		-1.1797655	5.43613253260146E-13
		-1.1744869	5.41540521885337E-13
		-1.1692083	1.10795797639978E-12
		-1.1639296	8.04448190806431E-13
		-1.158651	-5.10836859530412E-14
		-1.1533724	5.9167853152733E-13
		-1.1480938	4.71175091893675E-13
		-1.1428152	-1.04770527721621E-14
		-1.1375366	-5.57914286381739E-13
		-1.1322581	-2.26827463206293E-13
		-1.1269795	-9.35376282782938E-13
		-1.1217009	-9.65434060509913E-13
		-1.1164223	-8.75086383679576E-14
		-1.1111437	-1.06615313042279E-13
		-1.1058651	-7.27883564784389E-13
		-1.1005865	8.87492010951036E-14
		-1.0953079	8.08495424804132E-14
		-1.0900294	-4.53596392133505E-13
		-1.0847508	-1.03832333486006E-12
		-1.0794722	-5.85359829992907E-13
		-1.0741936	-1.37935961616279E-12
		-1.068915	-1.6684850341225E-12
		-1.0636364	-8.9124031011704E-13
		-1.0583578	-4.08106102371319E-13
		-1.0530792	-1.47887388600029E-12
		-1.0478007	-7.70750624198621E-13
		-1.0425221	-3.13298833208487E-13
		-1.0372434	-1.28036741574374E-12
		-1.0319648	-9.70107751865495E-13
		-1.0266862	-3.4924336598389E-13
		-1.0214076	-5.92458851239653E-13
		-1.016129	-1.03619872613626E-12
		-1.0108504	-3.40678417074755E-13
		-1.0055718	-3.79347748854659E-13
		-1.0002933	-4.71078529472425E-13
		-0.99501467	-1.68566132969539E-14
		-0.98973608	6.60489175857042E-13
		-0.98445749	-2.04161204966776E-13
		-0.97917891	1.03790706101158E-13
		-0.97390032	7.56219187049845E-14
		-0.96862173	-3.1730811602193E-13
		-0.96334314	-9.6740403959027E-13
		-0.95806456	-9.366302497245E-13
		-0.95278597	-1.53153829242202E-12
		-0.94750738	-1.72518229648807E-12
		-0.94222879	-1.25298020610447E-12
		-0.93695021	-7.94482564670977E-13
		-0.93167162	-1.36291931242663E-12
		-0.92639303	-1.38841978037899E-12
		-0.92111444	-6.75330084567766E-13
		-0.91583574	-1.19270342674925E-12
		-0.91055715	-1.9028226868751E-12
		-0.90527856	-1.45467369094452E-12
		-0.89999998	-1.60853562769305E-12
		-0.89472139	-1.78978957127823E-12
		-0.8894428	-1.2958067172752E-12
		-0.88416421	-8.2128924760311E-13
		-0.87888563	-1.37367179406107E-12
		-0.87360704	-1.12075340180538E-12
		-0.86832845	-4.35622006042202E-13
		-0.86304986	-7.87402444914741E-13
		-0.85777128	-1.07387853568575E-12
		-0.85249269	-8.08611704097872E-13
		-0.8472141	-5.01336527543014E-13
		-0.84193552	-1.1215585648122E-12
		-0.83665693	-4.20044469987343E-13
		-0.83137834	-8.09722391984706E-14
		-0.82609975	-3.42006340642212E-13
		-0.82082117	1.05156069468478E-13
		-0.81554258	8.86551576237723E-13
		-0.81026399	5.07869933368762E-13
		-0.8049854	9.08449011891359E-13
		-0.79970682	1.07905798618116E-12
		-0.79442811	8.91481982939731E-13
		-0.78914952	-1.34288140541057E-13
		-0.78387094	2.21313039324583E-13
		-0.77859235	2.76211894329214E-14
		-0.77331376	-4.9731395420106E-13
		-0.76803517	-5.70668889692815E-13
		-0.76275659	-1.23934304005182E-13
		-0.757478	-9.08369744126422E-13
		-0.75219941	-1.09892833086209E-12
		-0.74692082	-2.3197514037703E-13
		-0.74164224	-3.67243210541967E-13
		-0.73636365	-9.06146500669159E-13
		-0.73108506	-4.77352475903497E-13
		-0.72580647	-2.32399626187911E-13
		-0.72052789	-4.98481148046525E-13
		-0.7152493	-3.42528110195585E-13
		-0.70997071	5.6095848642098E-13
		-0.70469213	3.82114649112057E-14
		-0.69941354	-1.79633303522223E-13
		-0.69413495	3.24425499678362E-13
		-0.68885636	-2.17335033072817E-13
		-0.68357778	-8.06552120231408E-13
		-0.67829919	-5.45599799947353E-13
		-0.6730206	-8.3904248626556E-13
		-0.66774201	-1.62671720436278E-12
		-0.66246343	-1.26146666893163E-12
		-0.65718484	-8.69695742440747E-13
		-0.65190625	-1.3637683969244E-12
		-0.64662766	-1.82821044006288E-12
		-0.64134908	-5.97667729015649E-13
		-0.63607049	-9.4171028795886E-13
		-0.6307919	-1.18302503600099E-12
		-0.62551332	-8.19166389186152E-13
		-0.62023473	-5.05827085489204E-13
		-0.61495614	-1.65643147888552E-12
		-0.60967731	-9.91169113971112E-13
		-0.60439873	-1.15749386757183E-12
		-0.59912014	-1.58032554616865E-12
		-0.59384155	-1.7813940236016E-12
		-0.58856297	-7.83157571572475E-13
		-0.58328438	-1.34245016020716E-12
		-0.57800579	-1.96082255893486E-12
		-0.5727272	-1.60962219090786E-12
		-0.56744862	-1.91763430909598E-12
		-0.56217003	-2.62325343997712E-12
		-0.55689144	-1.7516311303412E-12
		-0.55161285	-1.59747480616107E-12
		-0.54633427	-1.84744048823406E-12
		-0.54105568	-1.45330654359589E-12
		-0.53577709	-6.30738678565466E-13
		-0.5304985	-1.18977262513456E-12
		-0.52521992	-1.52564027010809E-12
		-0.51994133	-1.00746208949203E-12
		-0.51466274	-1.01365312114273E-12
		-0.50938416	-1.78669519844377E-12
		-0.50410557	-1.63164022783785E-12
		-0.49882698	-1.28317179038861E-12
		-0.49354839	-2.31444851674691E-12
		-0.48826981	-1.8570098494119E-12
		-0.48299122	-1.22834019710217E-12
		-0.47771263	-1.53281152070302E-12
		-0.47243404	-1.46840733948088E-12
		-0.46715546	-5.25872278465587E-13
		-0.46187687	-6.91901868547584E-13
		-0.45659828	-7.70613641243076E-13
		-0.45131969	-4.48073987900804E-13
		-0.44604111	1.50771722212322E-13
		-0.44076252	-6.93720864626866E-13
		-0.43548393	2.3512731414055E-14
		-0.43020535	2.63633101920924E-13
		-0.42492676	-3.74261060792725E-14
		-0.41964817	-2.23363033364379E-13
		-0.41436958	5.93290552397203E-13
		-0.409091	-9.69809399059416E-14
		-0.40381241	-4.44837024022053E-13
		-0.39853382	-5.51240228545812E-13
		-0.39325523	-5.89974324395026E-13
		-0.38797665	-1.2396337649994E-12
		-0.38269806	-9.16988735311001E-13
		-0.37741947	-7.32475311071371E-13
		-0.37214088	-1.06871484988732E-12
		-0.3668623	-1.03650281821887E-12
		-0.36158347	-1.98823745172327E-13
		-0.35630488	-5.0917521852732E-13
		-0.3510263	-5.75327249870529E-13
		-0.34574771	-1.27782985541128E-13
		-0.34046912	-3.61704735897436E-13
		-0.33519053	-4.38679886820847E-13
		-0.32991195	1.33197106589704E-13
		-0.32463336	4.19415213495237E-13
		-0.31935477	-3.87000844771236E-13
		-0.31407619	-2.29047966338648E-13
		-0.3087976	1.10140406160791E-13
		-0.30351901	-3.43712811486281E-13
		-0.29824042	-5.12601748036159E-13
		-0.29296184	3.7341386930185E-14
		-0.28768325	-4.85330901651172E-14
		-0.28240466	-3.23923320633674E-13
		-0.27712607	2.29479167704815E-13
		-0.27184749	2.22000844487319E-13
		-0.2665689	-3.61616571023281E-13
		-0.26129031	1.09745692747302E-13
		-0.25601172	1.96596765087897E-13
		-0.25073314	-2.78056402117629E-13
		-0.24545455	-3.13411388806874E-13
		-0.24017596	1.4735272029046E-13
		-0.23489738	-4.93500745324562E-13
		-0.22961879	-9.78208182149293E-13
		-0.2243402	-4.22397959743115E-13
		-0.21906161	-7.52552188944123E-13
		-0.21378303	-1.55042030102917E-12
		-0.20850444	-1.04071042645199E-12
		-0.20322585	-9.27069880609058E-13
		-0.19794726	-1.35764362063925E-12
		-0.19266868	-1.51163699904659E-12
		-0.18739009	-9.58445882693101E-13
		-0.1821115	-1.30039390038301E-12
		-0.17683291	-1.23096301408206E-12
		-0.17155433	-2.98105492868753E-13
		-0.16627574	-9.36924807083268E-14
		-0.16099715	-1.47124303632979E-13
		-0.15571856	1.79755161843134E-13
		-0.15043998	2.00638904609246E-13
		-0.14516139	-6.88837376491318E-13
		-0.1398828	-4.42498460375986E-13
		-0.13460422	-1.31912787432177E-13
		-0.12932563	-6.37299693291322E-13
		-0.12404704	-8.37634942535742E-13
		-0.11876822	1.19587971885414E-13
		-0.11348963	-4.49432626485108E-13
		-0.10821104	-6.57264219540848E-13
		-0.10293245	-2.91332375691475E-13
		-0.097653866	3.09993332543069E-13
		-0.092375278	-8.2229766625649E-13
		-0.087096691	-3.32704476486938E-13
		-0.081818104	-6.76547509353978E-14
		-0.076539516	-1.04918304764536E-14
		-0.071260929	-1.109255771348E-13
		-0.065982342	7.04941868632967E-13
		-0.060703754	6.03897521785967E-14
		-0.055425167	-1.86691357070563E-13
		-0.05014658	1.40738379446097E-13
		-0.044867992	-1.31481152609465E-13
		-0.039589405	-9.27757482038519E-13
		-0.034310818	-5.96218940074438E-13
		-0.02903223	-9.12673144358125E-13
		-0.023753643	-1.59209935120817E-12
		-0.018475056	-1.50757349115529E-12
		-0.013196468	-7.16234154877159E-13
		-0.007917881	-1.31594433969908E-12
		-0.0026392937	-1.51899232152317E-12
		0.0026392937	-8.27258271678635E-13
		0.007917881	-8.95654161002118E-13
		0.013196468	-1.56215536361199E-12
		0.018475056	-1.1265775816022E-12
		0.023753643	-4.52653558612698E-13
		0.02903223	-8.95459939446242E-13
		0.034310818	-5.40971728963154E-13
		0.039589405	1.86784930664463E-13
		0.044867992	-8.78183258488927E-14
		0.05014658	-7.57208506283499E-15
		0.055425167	4.81554304845595E-13
		0.060703754	-1.33155712542078E-13
		0.065982342	-4.73417841012174E-13
		0.071260929	-1.09377415736442E-13
		0.076539516	-3.11120451608852E-14
		0.081818104	-9.33156731062132E-13
		0.087096691	-3.64245919363704E-13
		0.092375278	-4.57584379622635E-14
		0.097653866	-4.95921749763685E-13
		0.10293245	-5.53742281211702E-13
		0.10821104	5.60985471940849E-13
		0.11348963	3.30708117651955E-13
		0.11876822	4.01476367854935E-13
		0.1240468	9.08074419708509E-13
		0.12932563	9.69119984735091E-13
		0.13460422	-3.53749663943496E-14
		0.1398828	5.23449907607809E-13
		0.14516139	4.47855674600065E-13
		0.15043998	1.54773028937243E-13
		0.15571856	1.10835829170879E-13
		0.16099715	4.58608054774019E-13
		0.16627574	-1.3067742560593E-13
		0.17155433	-7.29142790667193E-13
		0.17683291	-4.99123755261584E-13
		0.1821115	-1.09683056405313E-12
		0.18739009	-1.57494072205671E-12
		0.19266868	-9.5411146262264E-13
		0.19794726	-1.33112663137661E-12
		0.20322585	-2.12271763773575E-12
		0.20850444	-1.927476512088E-12
		0.21378303	-1.68054416955083E-12
		0.21906161	-1.74419716747764E-12
		0.2243402	-1.6665754562575E-12
		0.22961879	-6.09080272696202E-13
		0.23489738	-7.15725115628807E-13
		0.24017596	-6.93035476498431E-13
		0.24545455	-6.88648418772149E-14
		0.25073314	-2.81977003134436E-13
		0.25601172	-9.05980119871986E-13
		0.26129031	-5.14297429648611E-13
		0.2665689	-3.95567041357606E-13
		0.27184749	-1.04616196492668E-12
		0.27712607	-9.76459823883395E-13
		0.28240466	-4.39489917988804E-13
		0.28768325	-1.2485503267391E-12
		0.29296184	-9.75811001286504E-13
		0.29824042	-9.10042624459601E-13
		0.30351901	-6.22581035098026E-13
		0.3087976	-1.23092902192671E-12
		0.31407619	-5.27696383163669E-13
		0.31935477	-5.95013425898263E-13
		0.32463336	-1.3478125321197E-12
		0.32991195	-1.06782612721212E-12
		0.33519053	-8.46763290480516E-13
		0.34046912	-1.19766523300358E-12
		0.34574771	-1.2430159331165E-12
		0.3510263	-4.39541755627757E-13
		0.35630488	-4.78519046569211E-13
		0.36158347	-6.17354009647171E-13
		0.36686206	9.81753682394364E-14
		0.37214088	8.33495640279335E-14
		0.37741947	-5.55094883664126E-13
		0.38269806	3.44936871386001E-13
		0.38797665	3.50359772312652E-13
		0.39325523	-3.77008253126174E-13
		0.39853382	-3.59610113060328E-13
		0.40381241	3.61813378533359E-13
		0.409091	-1.68842817529757E-13
		0.41436958	-2.69683123032667E-13
		0.41964817	3.85978519112574E-13
		0.42492676	4.06231666039781E-13
		0.43020535	1.58543021221128E-13
		0.43548393	5.76378326297412E-13
		0.44076252	3.25190483395578E-13
		0.44604111	-1.06033678741767E-13
		0.45131969	-4.44962307197337E-13
		0.45659828	1.81517148021255E-13
		0.46187687	-6.86986865750172E-13
		0.46715546	-5.72831158745713E-13
		0.47243404	-4.76844266221687E-13
		0.47771263	-3.05257455605237E-13
		0.48299122	-9.99901264716135E-13
		0.48826981	-1.83617575318659E-13
		0.49354839	-5.98422408780128E-13
		0.49882698	-9.92348419732132E-13
		0.50410557	-8.24762507284967E-13
		0.50938416	-3.28926558912769E-13
		0.51466274	-1.12118818216076E-12
		0.51994133	-1.18082238628268E-12
		0.52521992	-6.47430785262409E-13
		0.5304985	-9.88340383096477E-13
		0.53577709	-1.30955845873499E-12
		0.54105568	-5.7983245630104E-13
		0.54633427	-2.20763947250313E-13
		0.55161285	-4.54446271613092E-13
		0.55689144	1.74772801126653E-13
		0.56217003	4.07385965873485E-13
		0.56744862	-1.24345727093792E-13
		0.5727272	2.85526953688686E-13
		0.57800579	8.15176701579495E-13
		0.58328438	5.23126614103431E-13
		0.58856297	4.02982991388845E-13
		0.59384155	5.01066921093462E-13
		0.59912014	6.38014114507375E-14
		0.60439873	-5.89988461526717E-13
		0.60967731	-8.75734866830108E-14
		0.6149559	-2.55316741650009E-13
		0.62023473	-6.73713354027928E-13
		0.62551332	-4.28425783619955E-13
		0.6307919	2.30463427031171E-14
		0.63607049	-6.86579168869626E-13
		0.64134908	-4.66084979934075E-13
		0.64662766	-7.31444330945337E-13
		0.65190625	-1.22939919931033E-12
		0.65718484	-1.76785192281528E-12
		0.66246343	-1.10206304601225E-12
		0.66774201	-1.24612756774751E-12
		0.6730206	-1.33552870292777E-12
		0.67829919	-1.1240342567349E-12
		0.68357778	-6.87991567005634E-13
		0.68885636	-1.18669783134175E-12
		0.69413495	-8.43766520634019E-13
		0.69941354	-2.72994038245932E-13
		0.70469213	-8.30157425673464E-13
		0.70997071	-1.04351513601191E-12
		0.7152493	-7.00967999312239E-13
		0.72052789	-1.06633486310246E-12
		0.72580647	-1.3413513811717E-12
		0.73108506	-7.5373834691866E-13
		0.73636365	-5.95658716157237E-13
		0.74164224	-6.91674508193055E-13
		0.74692082	-2.43921777450659E-13
		0.75219941	-1.3016898644033E-13
		0.757478	-5.46284456256019E-13
		0.76275659	-2.73893928469167E-13
		0.76803517	-5.1384370828884E-13
		0.77331376	-1.10993388415374E-12
		0.77859235	-1.62459914165822E-12
		0.78387094	-1.09883537464751E-12
		0.78914952	-1.57423155449052E-12
		0.79442811	-1.51570871458006E-12
		0.7997067	-1.27789248305323E-12
		0.80498528	-1.31380022546206E-12
		0.81026387	-1.71400580309022E-12
		0.81554246	-1.11907018867259E-12
		0.82082105	-7.25715291854542E-13
		0.82609963	-7.7649650163046E-13
		0.83137822	-1.18355624370114E-12
		0.83665681	-2.43809360141842E-13
		0.8419354	-6.73595737245454E-13
		0.84721398	-5.91790608116589E-13
		0.85249257	-1.75716373641944E-13
		0.85777116	2.49147687784438E-15
		0.86304998	-2.68065281817521E-13
		0.86832857	5.54659475403216E-13
		0.87360716	6.18893160350288E-13
		0.87888575	1.38905399390388E-13
		0.88416433	3.95784085685611E-13
		0.88944292	4.02862183024114E-13
		0.89472151	-5.51125762800389E-13
		0.9000001	-8.32009412123121E-13
		0.90527868	-5.86571636168257E-13
		0.91055727	-9.81821160915323E-13
		0.91583586	-1.20183364951961E-12
		0.92111444	-3.82722503717873E-13
		0.92639303	-2.66954910457906E-13
		0.93167162	-9.44373736190658E-13
		0.93695021	-1.98699071629795E-13
		0.94222879	-2.81756568489857E-14
		0.94750738	-1.84757403988208E-13
		0.95278597	-2.61952674868755E-13
		0.95806456	4.01019760259745E-13
		0.96334314	2.57435475309597E-14
		0.96862173	-4.40758626002931E-14
		0.97390032	2.85248792073578E-13
		0.97917891	5.63813444652642E-14
		0.98445749	-4.92756569458731E-13
		0.98973608	2.8215902174396E-13
		0.99501467	7.1184586853922E-14
		1.0002933	-9.65107981555012E-13
		1.0055718	-1.55715748533847E-12
		1.0108504	-1.42998478045483E-12
		1.016129	-2.08512450978585E-12
		1.0214076	-1.96963250479152E-12
		1.0266862	-1.86731907302317E-12
		1.0319648	-1.93890777824834E-12
		1.0372434	-2.27100044947484E-12
		1.042522	-1.36332663647445E-12
		1.0478005	-1.1449460034177E-12
		1.0530791	-1.33968477529081E-12
		1.0583577	-9.52669160484597E-13
		1.0636363	-2.44624626942242E-13
		1.0689149	-2.29152749863387E-14
		1.0741935	6.45431565225048E-13
		1.0794721	1.27911655895827E-12
		1.0847507	1.09160570596443E-12
		1.0900292	1.04259810086875E-12
		1.0953078	1.50680198858937E-12
		1.1005864	1.04907812465894E-12
		1.105865	3.46341606954831E-13
		1.1111438	7.47654966545216E-13
		1.1164224	3.06414070159538E-13
		1.121701	-5.7558549130612E-13
		1.1269796	-5.57458818356634E-13
		1.1322582	-1.33478426541973E-13
		1.1375368	-6.7945294180483E-13
		1.1428154	-2.17967142218291E-13
		1.1480939	-3.93751146000904E-15
		1.1533725	-4.35558288667839E-13
		1.1586511	-6.52968677433649E-13
		1.1639297	6.89770686866264E-14
		1.1692083	-2.38655672446534E-13
		1.1744869	8.28296662437288E-14
		1.1797655	7.9179686297121E-13
		1.1850441	7.09264192580912E-13
		1.1903226	6.02021828631303E-14
		1.1956012	4.0306271777117E-13
		1.2008798	8.92205567777634E-14
		1.2061584	-5.7067522934091E-13
		1.211437	-8.90735726429536E-13
		1.2167156	-4.0108035640883E-13
		1.2219942	-9.82723150540674E-13
		1.2272727	-1.26319653997282E-12
		1.2325513	-9.46291587827712E-13
		1.2378299	-9.39298574298441E-13
		1.2431085	-1.29274013389168E-12
		1.2483871	-9.42681779424254E-13
		1.2536657	-9.60511827116864E-13
		1.2589443	-1.59100806660268E-12
		1.2642229	-1.70679943372141E-12
		1.2695014	-1.31039087398972E-12
		1.27478	-1.50332493785865E-12
		1.2800586	-1.50678782176119E-12
		1.2853372	-6.09329537486966E-13
		1.2906158	-7.0687441015541E-13
		1.2958944	-5.8277779873455E-13
		1.301173	2.24066318583336E-13
		1.3064516	-8.42931598532276E-14
		1.3117301	-1.14248838151638E-12
		1.3170087	-6.98675558795929E-13
		1.3222873	-8.39020906926246E-13
		1.3275659	-1.18587237090137E-12
		1.3328445	-9.92117598732688E-13
		1.3381231	-5.47450959378082E-13
		1.3434017	-1.29255114354813E-12
		1.3486803	-1.02557728596145E-12
		1.3539588	-8.95495856906757E-13
		1.3592374	-9.36319983993032E-13
		1.364516	-1.55234839825707E-12
		1.3697946	-1.1103148754631E-12
		1.3750732	-1.7095020540319E-12
		1.3803518	-2.07660811081268E-12
		1.3856304	-1.7795228580517E-12
		1.390909	-1.28958738975272E-12
		1.3961875	-1.53411206407267E-12
		1.4014661	-1.04464902736522E-12
		1.4067447	-5.52713451400346E-13
		1.4120233	-8.68871270633307E-13
		1.4173019	-7.75873742437643E-13
		1.4225805	-4.21073020575671E-13
		1.4278591	-7.13665633169882E-13
		1.4331377	-1.05434811094101E-12
		1.4384162	-5.23837627782142E-13
		1.4436948	-5.35268957889398E-13
		1.4489734	-5.64039989361651E-13
		1.454252	-7.20218219166431E-14
		1.4595306	7.28883419211518E-14
		1.4648092	-4.84339315504714E-13
		1.4700878	-7.11218307022486E-14
		1.4753664	4.63574652741828E-13
		1.4806454	1.43138800747079E-13
		1.485924	2.22021926026299E-13
		1.4912026	1.24372338678253E-12
		1.4964812	1.35013837209272E-12
		1.5017598	1.61784323069162E-12
		1.5070384	2.50454859955114E-12
		1.5123169	3.49724744955177E-12
		1.5175955	3.72888832419544E-12
		1.5228741	4.72117794686522E-12
		1.5281527	5.45916748118139E-12
		1.5334313	5.66729124935932E-12
		1.5387099	6.50500933087746E-12
		1.5439885	8.33680006258265E-12
		1.5492671	8.72168150374532E-12
		1.5545456	1.01929259698435E-11
		1.5598242	1.22920736223358E-11
		1.5651028	1.3445793361874E-11
		1.5703814	1.45141284932226E-11
		1.57566	1.69438140462281E-11
		1.5809386	1.82522693270369E-11
		1.5862172	1.91844485751928E-11
		1.5914958	2.18862282300968E-11
		1.5967743	2.49922941804699E-11
		1.6020529	2.69606740725747E-11
		1.6073315	2.94891916548702E-11
		1.6126101	3.23864324425187E-11
		1.6178887	3.41427772553928E-11
		1.6231673	3.55258464240573E-11
		1.6284459	3.90260890358102E-11
		1.6337245	4.19545130928956E-11
		1.639003	4.43174374088141E-11
		1.6442816	4.85151265154507E-11
		1.6495602	5.21292079442612E-11
		1.6548388	5.44633965510396E-11
		1.6601174	5.6865595447814E-11
		1.665396	6.1410075544711E-11
		1.6706746	6.43237045744545E-11
		1.6759531	6.77391283176017E-11
		1.6812317	7.17326386105836E-11
		1.6865103	7.49549835381975E-11
		1.6917889	7.59067067778567E-11
		1.6970675	7.9070666094267E-11
		1.7023461	8.27619628092829E-11
		1.7076247	8.58711659249089E-11
		1.7129033	8.95761500915745E-11
		1.7181818	9.41803013345437E-11
		1.7234604	9.58297904782225E-11
		1.728739	9.73155705990938E-11
		1.7340176	9.93248980988617E-11
		1.7392962	1.00816589548629E-10
		1.7445748	1.01365784830615E-10
		1.7498534	1.03627705035392E-10
		1.755132	1.06779388102292E-10
		1.7604105	1.07546074760232E-10
		1.7656891	1.08405460191393E-10
		1.7709677	1.09636625053416E-10
		1.7762463	1.09123290524856E-10
		1.7815249	1.08309043716995E-10
		1.7868035	1.08101208308307E-10
		1.7920821	1.09056722347965E-10
		1.7973607	1.09286946787031E-10
		1.8026392	1.09565879866E-10
		1.8079178	1.09811135628687E-10
		1.8131964	1.08968591535054E-10
		1.818475	1.07479967912006E-10
		1.8237536	1.07995423874666E-10
		1.8290322	1.09119044152332E-10
		1.8343108	1.08908883955339E-10
		1.8395894	1.08949193772537E-10
		1.8448679	1.08243597691106E-10
		1.8501465	1.07458299644488E-10
		1.8554251	1.05915522478939E-10
		1.8607037	1.05346028203655E-10
		1.8659823	1.04646044420006E-10
		1.8712609	1.02221884823363E-10
		1.8765395	1.0060241146275E-10
		1.8818181	1.00104596211868E-10
		1.8870966	9.80267023212488E-11
		1.8923752	9.5983406937288E-11
		1.8976538	9.3863670428903E-11
		1.9029324	9.27297420575765E-11
		1.908211	9.02163250323791E-11
		1.9134896	8.77268334832497E-11
		1.9187682	8.77823512296522E-11
		1.9240468	8.76172379240579E-11
		1.9293253	8.52568088357676E-11
		1.9346039	8.37313055521078E-11
		1.9398825	8.19641783090351E-11
		1.9451611	8.02212462862989E-11
		1.9504397	7.88568936278309E-11
		1.9557183	7.88223014113833E-11
		1.9609969	7.75706693258327E-11
		1.9662755	7.6206933012363E-11
		1.9715545	7.47721925827133E-11
		1.9768331	7.45103347584148E-11
		1.9821117	7.11553040155705E-11
		1.9873903	7.13771995335388E-11
		1.9926689	7.0622407987788E-11
		1.9979475	6.82505276968909E-11
		2.003226	6.88402341748836E-11
		2.0085046	6.90175541301948E-11
		2.0137832	6.98870900850528E-11
		2.0190618	6.78535467079777E-11
		2.0243404	6.78696883839135E-11
		2.029619	6.75277799245585E-11
		2.0348976	6.64312367833775E-11
		2.0401762	6.50342298572191E-11
		2.0454547	6.48597455584703E-11
		2.0507333	6.03994613399644E-11
		2.0560119	5.85538738606148E-11
		2.0612905	5.78920780160043E-11
		2.0665691	5.72884757815809E-11
		2.0718477	5.54397192258611E-11
		2.0771263	5.28756737054756E-11
		2.0824049	5.15371430256366E-11
		2.0876834	4.91409845940918E-11
		2.092962	4.68513868611646E-11
		2.0982406	4.59221607560234E-11
		2.1035192	4.58625779535387E-11
		2.1087978	4.48633041161257E-11
		2.1140764	4.46493055794853E-11
		2.119355	4.68863942973587E-11
		2.1246336	4.62469368648592E-11
		2.1299121	4.6058567285017E-11
		2.1351907	4.33330163401955E-11
		2.1404693	4.00507648694762E-11
		2.1457479	3.64293746015793E-11
		2.1510265	3.64932184395676E-11
		2.1563051	3.39853372454138E-11
		2.1615837	3.49601619504311E-11
		2.1668622	3.23068579149943E-11
		2.1721408	2.85633980968842E-11
		2.1774194	2.72017141717828E-11
		2.182698	2.85931630319348E-11
		2.1879766	2.61661416596129E-11
		2.1932552	2.43055649796341E-11
		2.1985338	2.01013420086543E-11
		2.2038124	1.86338439304281E-11
		2.2090909	1.71587527134531E-11
		2.2143695	1.81196295095725E-11
		2.2196481	1.98251940044076E-11
		2.2249267	2.05531601877115E-11
		2.2302053	2.07153827676738E-11
		2.2354839	1.92187706055888E-11
		2.2407625	2.11262662285128E-11
		2.2460411	2.36023133004014E-11
		2.2513196	1.85468260822851E-11
		2.2565982	1.5590146842504E-11
		2.2618768	1.19116871758608E-11
		2.2671554	9.39718590543218E-12
		2.272434	8.51310132584825E-12
		2.2777126	8.87305881374233E-12
		2.2829912	6.94265849099545E-12
		2.2882698	8.5191154872859E-12
		2.2935483	4.01959684138377E-12
		2.2988269	7.46375273791484E-13
		2.3041055	-6.2125067342099E-13
		2.3093841	-2.72828963338543E-12
		2.3146627	-8.48071170652047E-12
		2.3199413	-4.34812365097293E-12
		2.3252199	-6.72677682372817E-12
		2.3304985	-6.4491053411873E-12
		2.335777	-6.44138551168788E-12
		2.3410556	-4.32027552123125E-12
		2.3463342	-6.3575782581711E-12
		2.3516128	-7.35277275941742E-12
		2.3568914	-4.98221521943329E-12
		2.36217	-6.1499382945255E-12
		2.3674486	-5.68626855870523E-12
		2.3727272	-8.21899180556585E-12
		2.3780057	-1.31436950050611E-11
		2.3832843	-1.28603767780542E-11
		2.3885629	-1.83658074905466E-11
		2.3938415	-1.81280241387657E-11
		2.3991201	-1.99058131899622E-11
		2.4043987	-1.59530219389992E-11
		2.4096773	-1.92738530090285E-11
		2.4149559	-1.89376891666263E-11
		2.4202344	-2.09830769613097E-11
		2.425513	-2.26853510403487E-11
		2.4307916	-2.10068588825067E-11
		2.4360702	-2.24553909623595E-11
		2.4413488	-2.30321126920269E-11
		2.4466274	-1.98526389654817E-11
		2.451906	-2.44267933577525E-11
		2.4571846	-2.34996900114235E-11
		2.4624636	-2.36219777989339E-11
		2.4677422	-2.2075652947812E-11
		2.4730208	-2.51002389403203E-11
		2.4782994	-2.09018588140018E-11
		2.483578	-2.3862790885778E-11
		2.4888566	-2.98839194327601E-11
		2.4941351	-3.23246152623378E-11
		2.4994137	-3.71361346844209E-11
		2.5046923	-3.99057359326328E-11
		2.5099709	-3.87956690367466E-11
		2.5152495	-3.84415096102688E-11
		2.5205281	-3.59091450260777E-11
		2.5258067	-3.58324320289182E-11
		2.5310853	-3.48849546481456E-11
		2.5363638	-3.78611623637831E-11
		2.5416424	-3.46609389200619E-11
		2.546921	-3.25156014450898E-11
		2.5521996	-3.290832182601E-11
		2.5574782	-3.02399997862054E-11
		2.5627568	-3.00890201616521E-11
		2.5680354	-3.10450158700163E-11
		2.573314	-2.91615812816579E-11
		2.5785925	-2.65214265771868E-11
		2.5838711	-2.65989404108578E-11
		2.5891497	-2.85080516903394E-11
		2.5944283	-2.94368740366258E-11
		2.5997069	-3.44910701245702E-11
		2.6049855	-3.02928442725638E-11
		2.6102641	-3.41622593681347E-11
		2.6155427	-3.31652317711756E-11
		2.6208212	-3.24586887131138E-11
		2.6260998	-3.32295085940329E-11
		2.6313784	-3.10149658776859E-11
		2.636657	-2.62354950307374E-11
		2.6419356	-2.63982582835737E-11
		2.6472142	-2.67930657547069E-11
		2.6524928	-2.74199174441584E-11
		2.6577713	-2.8278813351954E-11
		2.6630499	-2.93697534779907E-11
		2.6683285	-3.06927378223199E-11
		2.6736071	-3.22477663849417E-11
		2.6788857	-3.40348391659334E-11
		2.6841643	-3.60539561651662E-11
		2.6894429	-3.83051173826915E-11
		2.6947215	-4.07883228185352E-11
		2.7	-4.3503572472723E-11

## Sheet: Figure 2j
Figure 2j
		Voltage (V)	dI/dV (nS)
		-2	2.7856069802149E-11
		-1.9978017	2.76144561881265E-11
		-1.9956033	2.74174198827277E-11
		-1.993405	2.72649608859528E-11
		-1.9912066	2.71570791978016E-11
		-1.9890083	2.70937748182743E-11
		-1.98681	2.70750477473707E-11
		-1.9846116	2.71008979850909E-11
		-1.9824133	2.71713255314348E-11
		-1.980215	2.72863303864026E-11
		-1.9780166	2.74459125499941E-11
		-1.9758183	2.76500720222094E-11
		-1.9736199	2.78988088030485E-11
		-1.9714216	2.79126456017633E-11
		-1.9692233	2.98799843115605E-11
		-1.9670249	3.05009836612778E-11
		-1.9648266	3.1527067376477E-11
		-1.9626282	3.16096192608952E-11
		-1.9604299	3.20020346516726E-11
		-1.9582316	3.18798410335099E-11
		-1.9560332	3.14498863357588E-11
		-1.9538349	3.09441404980024E-11
		-1.9516366	3.05533128585833E-11
		-1.9494382	2.98526577361933E-11
		-1.9472399	2.87712332211879E-11
		-1.9450415	2.80254906510412E-11
		-1.9428432	2.75944369690097E-11
		-1.9406449	2.72173536780883E-11
		-1.9384465	2.58394513313443E-11
		-1.9362482	2.56200600422458E-11
		-1.9340498	2.54249629666326E-11
		-1.9318515	2.56416676047813E-11
		-1.9296532	2.53364815260543E-11
		-1.9274548	2.56168285052357E-11
		-1.9252565	2.53520672677862E-11
		-1.9230582	2.57373310835149E-11
		-1.9208598	2.61034019112005E-11
		-1.9186615	2.63798552407458E-11
		-1.9164631	2.70652608611642E-11
		-1.9142648	2.74387832263278E-11
		-1.9120665	2.72174744539172E-11
		-1.9098681	2.75085222237354E-11
		-1.9076698	2.80423708004074E-11
		-1.9054714	2.84771759092169E-11
		-1.9032731	2.87265655594663E-11
		-1.9010748	2.86899562082503E-11
		-1.8988764	2.80103324109241E-11
		-1.8966781	2.74775625313068E-11
		-1.8944798	2.72634226657178E-11
		-1.8922814	2.71797749989965E-11
		-1.8900831	2.75383930988508E-11
		-1.8878847	2.68651688679308E-11
		-1.8856864	2.55376958191034E-11
		-1.8834881	2.43816304630295E-11
		-1.8812897	2.25400506174548E-11
		-1.8790914	2.12696020897237E-11
		-1.876893	2.04978852967039E-11
		-1.8746947	1.98739945096283E-11
		-1.8724964	1.96210862114293E-11
		-1.870298	1.89472459723259E-11
		-1.8680997	1.76743095210973E-11
		-1.8659014	1.79569635267716E-11
		-1.863703	1.8546603945808E-11
		-1.8615047	1.95402735160454E-11
		-1.8593063	2.0005972182958E-11
		-1.857108	2.107017323819E-11
		-1.8549097	2.16365875328164E-11
		-1.8527113	2.22251909520865E-11
		-1.850513	2.24104512329414E-11
		-1.8483146	2.32758692122457E-11
		-1.8461163	2.35167118671894E-11
		-1.843918	2.45503815568594E-11
		-1.8417196	2.50692344290282E-11
		-1.8395213	2.49136559399833E-11
		-1.837323	2.43807267076899E-11
		-1.8351246	2.33145039697651E-11
		-1.8329263	2.28533579963521E-11
		-1.8307279	2.29530636742636E-11
		-1.8285296	2.31127751370405E-11
		-1.8263313	2.31404866006116E-11
		-1.8241329	2.30744136988141E-11
		-1.8219346	2.22838689698053E-11
		-1.8197362	2.25753774002915E-11
		-1.8175379	2.24445393516519E-11
		-1.8153396	2.26658456394052E-11
		-1.8131412	2.27552402728047E-11
		-1.8109429	2.23585155136426E-11
		-1.8087445	2.16712712209102E-11
		-1.8065462	2.05990506444217E-11
		-1.8043479	2.03559970570447E-11
		-1.8021495	2.03548240786409E-11
		-1.7999512	2.02860610725699E-11
		-1.7977529	2.02209667267569E-11
		-1.7955545	2.07850117045076E-11
		-1.7933562	2.01388330578607E-11
		-1.7911578	2.00857076064817E-11
		-1.7889595	1.91702279629626E-11
		-1.7867612	1.88082259264812E-11
		-1.7845628	1.89285805965043E-11
		-1.7823645	1.85781356012251E-11
		-1.7801661	1.88926655873692E-11
		-1.7779678	1.95455113384892E-11
		-1.7757695	1.99763348725457E-11
		-1.7735711	2.01259521165621E-11
		-1.7713728	2.0497040653087E-11
		-1.7691745	2.10756092011991E-11
		-1.7669761	2.17695888796831E-11
		-1.7647778	2.13534201127392E-11
		-1.7625794	2.11633261900058E-11
		-1.7603811	2.07998487774874E-11
		-1.7581828	2.05780460329158E-11
		-1.7559844	1.9589996869161E-11
		-1.7537861	1.90504015222641E-11
		-1.7515876	1.92034027389959E-11
		-1.7493894	1.91793246111934E-11
		-1.747191	1.87335169917474E-11
		-1.7449927	1.84203551098995E-11
		-1.7427943	1.77591006878668E-11
		-1.7405961	1.72585779669242E-11
		-1.7383976	1.73447357409026E-11
		-1.7361994	1.73411452674184E-11
		-1.7340009	1.78656825345552E-11
		-1.7318027	1.80929947960508E-11
		-1.7296042	1.85316910323783E-11
		-1.727406	1.89984681749802E-11
		-1.7252076	1.96718177536245E-11
		-1.7230093	1.92562940907108E-11
		-1.7208109	1.92420022966976E-11
		-1.7186127	1.95576886643485E-11
		-1.7164142	2.01180906875408E-11
		-1.714216	1.98112369175623E-11
		-1.7120175	1.92018953138848E-11
		-1.7098193	1.93223381005327E-11
		-1.7076209	1.89883069925005E-11
		-1.7054226	1.90876831428908E-11
		-1.7032242	1.84364466000859E-11
		-1.701026	1.78096950801033E-11
		-1.6988275	1.74417997368393E-11
		-1.6966293	1.70268469016642E-11
		-1.6944308	1.63735216100297E-11
		-1.6922326	1.61536733890788E-11
		-1.6900342	1.60936258935849E-11
		-1.6878359	1.63688984371513E-11
		-1.6856375	1.62359205604232E-11
		-1.6834393	1.58831088611332E-11
		-1.6812408	1.58002078183073E-11
		-1.6790426	1.57289894181402E-11
		-1.6768441	1.5814689549573E-11
		-1.6746459	1.57944352611185E-11
		-1.6724474	1.63838824515382E-11
		-1.6702492	1.57642150370024E-11
		-1.6680508	1.5475168147929E-11
		-1.6658525	1.53639385409993E-11
		-1.6636541	1.6057527847119E-11
		-1.6614559	1.67890740044183E-11
		-1.6592574	1.74023134923929E-11
		-1.6570592	1.75021606401865E-11
		-1.6548607	1.72669597866308E-11
		-1.6526625	1.73097998338203E-11
		-1.6504641	1.65957721228888E-11
		-1.6482658	1.65946202959688E-11
		-1.6460674	1.7628967892164E-11
		-1.643869	1.84896373119459E-11
		-1.6416707	1.87683118182984E-11
		-1.6394724	1.88674537694948E-11
		-1.637274	1.88665516185437E-11
		-1.6350757	1.89147454749115E-11
		-1.6328773	1.91566448433002E-11
		-1.630679	1.91033091449417E-11
		-1.6284807	1.91590286145708E-11
		-1.6262823	1.87438341629912E-11
		-1.624084	1.77660756781392E-11
		-1.6218857	1.74703615597108E-11
		-1.6196873	1.73933468080499E-11
		-1.617489	1.68212321545607E-11
		-1.6152906	1.66348427622919E-11
		-1.6130923	1.66683723088538E-11
		-1.610894	1.68220996489509E-11
		-1.6086956	1.66011559511575E-11
		-1.6064973	1.57816103259695E-11
		-1.6042989	1.54975907764434E-11
		-1.6021006	1.61429363025117E-11
		-1.5999023	1.66080973827942E-11
		-1.5977039	1.6471554633045E-11
		-1.5955056	1.66691841249771E-11
		-1.5933073	1.7296625165913E-11
		-1.5911089	1.79021493554868E-11
		-1.5889106	1.85612613527375E-11
		-1.5867122	1.93811671506949E-11
		-1.5845139	1.97124321127782E-11
		-1.5823156	1.9789507602792E-11
		-1.5801172	1.93495444416959E-11
		-1.5779189	1.87669056714607E-11
		-1.5757205	1.87201945699945E-11
		-1.5735222	1.89971565584642E-11
		-1.5713239	1.9676723342569E-11
		-1.5691255	2.01608209116691E-11
		-1.5669272	2.03309638005204E-11
		-1.5647289	2.00938394181851E-11
		-1.5625305	2.02218653532334E-11
		-1.5603322	2.01889173804013E-11
		-1.5581338	1.9888710657628E-11
		-1.5559355	1.99080535247649E-11
		-1.5537372	2.01814632877951E-11
		-1.5515388	2.02588231161494E-11
		-1.5493405	2.00004246249636E-11
		-1.5471421	1.94350807467466E-11
		-1.5449438	1.96324672086765E-11
		-1.5427455	2.01529240183293E-11
		-1.5405471	2.04404023810256E-11
		-1.5383488	2.06687781316983E-11
		-1.5361505	2.06568498312498E-11
		-1.5339521	2.08249304454505E-11
		-1.5317538	2.10790976498135E-11
		-1.5295554	2.1642589023506E-11
		-1.5273571	2.2078912686891E-11
		-1.5251588	2.22938889068714E-11
		-1.5229604	2.27528391510925E-11
		-1.5207621	2.35072173501422E-11
		-1.5185637	2.39963086351968E-11
		-1.5163654	2.4131507374852E-11
		-1.5141671	2.45966210979781E-11
		-1.5119687	2.46477163649505E-11
		-1.5097704	2.50877149856054E-11
		-1.5075721	2.4865058732283E-11
		-1.5053737	2.47458486711622E-11
		-1.5031754	2.53009494250133E-11
		-1.500977	2.62250571198303E-11
		-1.4987787	2.68070737282972E-11
		-1.4965804	2.75683824781827E-11
		-1.494382	2.81144247036398E-11
		-1.4921837	2.85399487145509E-11
		-1.4899853	2.86056279954341E-11
		-1.487787	2.85265852545983E-11
		-1.4855887	2.86620285362284E-11
		-1.4833903	2.90701989331525E-11
		-1.481192	2.94360767218747E-11
		-1.4789937	2.95090164643212E-11
		-1.4767953	2.94677554768506E-11
		-1.474597	2.91384346862306E-11
		-1.4723986	2.92700360074279E-11
		-1.4702003	2.92853054803714E-11
		-1.468002	2.93818438700061E-11
		-1.4658036	2.95457628272541E-11
		-1.4636053	3.00622289594092E-11
		-1.4614069	3.02586229684838E-11
		-1.4592086	3.06492292375171E-11
		-1.4570103	3.10421552889647E-11
		-1.4548119	3.11252114428328E-11
		-1.4526136	3.18756157029657E-11
		-1.4504153	3.21638658780622E-11
		-1.4482169	3.28359021200812E-11
		-1.4460186	3.32800971199608E-11
		-1.4438202	3.39057896087461E-11
		-1.4416219	3.38315786678389E-11
		-1.4394236	3.36179951998011E-11
		-1.4372252	3.32981900536779E-11
		-1.4350269	3.31426919345844E-11
		-1.4328285	3.32798332782188E-11
		-1.4306302	3.38389703419783E-11
		-1.4284319	3.39578146441718E-11
		-1.4262335	3.43534879591253E-11
		-1.4240352	3.45965848424922E-11
		-1.4218369	3.48326044459808E-11
		-1.4196385	3.55499916799133E-11
		-1.4174402	3.54857474789143E-11
		-1.4152418	3.63728625390709E-11
		-1.4130435	3.69379503341499E-11
		-1.4108452	3.73306938108281E-11
		-1.4086468	3.71371730470367E-11
		-1.4064485	3.70075935412648E-11
		-1.4042501	3.70735824943612E-11
		-1.4020518	3.70657921633548E-11
		-1.3998535	3.67955455928793E-11
		-1.3976551	3.62866548229504E-11
		-1.3954568	3.67143515137375E-11
		-1.3932585	3.67530259977573E-11
		-1.3910601	3.71841841024017E-11
		-1.3888618	3.72907392403539E-11
		-1.3866634	3.72213795578875E-11
		-1.3844651	3.74003416075797E-11
		-1.3822668	3.79110561406427E-11
		-1.3800684	3.79846913796573E-11
		-1.3778701	3.82794490079147E-11
		-1.3756717	3.81163109199435E-11
		-1.3734734	3.81541925511637E-11
		-1.3712751	3.85818064010036E-11
		-1.3690767	3.91173820923786E-11
		-1.3668784	3.91851560519374E-11
		-1.3646801	3.87221531733985E-11
		-1.3624817	3.85220043899285E-11
		-1.3602834	3.80936484536939E-11
		-1.358085	3.79302577164981E-11
		-1.3558867	3.72382185414645E-11
		-1.3536884	3.6986369918419E-11
		-1.35149	3.66556253232662E-11
		-1.3492917	3.60072416952103E-11
		-1.3470933	3.5712535015964E-11
		-1.344895	3.5443106321285E-11
		-1.3426967	3.54474766662021E-11
		-1.3404983	3.52586388767246E-11
		-1.3383	3.51075347967351E-11
		-1.3361017	3.47177108693269E-11
		-1.3339033	3.43727821268816E-11
		-1.331705	3.42229398949708E-11
		-1.3295066	3.40034547360982E-11
		-1.3273083	3.33346282671882E-11
		-1.32511	3.31587029179154E-11
		-1.3229116	3.22905568210105E-11
		-1.3207133	3.21472571010622E-11
		-1.3185149	3.24939130723241E-11
		-1.3163166	3.23725080324652E-11
		-1.3141183	3.23058067620038E-11
		-1.3119199	3.20541907786375E-11
		-1.3097216	3.15518328579915E-11
		-1.3075233	3.11354033118246E-11
		-1.3053249	3.06419633059247E-11
		-1.3031266	3.01047825676429E-11
		-1.3009282	3.01042353990658E-11
		-1.2987299	3.0021868365505E-11
		-1.2965316	2.96269235735143E-11
		-1.2943332	2.88928677291626E-11
		-1.2921348	2.81180761127337E-11
		-1.2899365	2.75214981892953E-11
		-1.2877381	2.74056467128041E-11
		-1.2855399	2.720621503316E-11
		-1.2833414	2.69531405749151E-11
		-1.2811432	2.65593633293782E-11
		-1.2789447	2.56809731760363E-11
		-1.2767465	2.5170001075371E-11
		-1.2745481	2.45638818677563E-11
		-1.2723498	2.44163723996264E-11
		-1.2701514	2.40576708428717E-11
		-1.2679532	2.37318104272189E-11
		-1.2657547	2.32997412702156E-11
		-1.2635565	2.23966473164774E-11
		-1.261358	2.20506830017351E-11
		-1.2591598	2.12142916836166E-11
		-1.2569613	2.04550325447525E-11
		-1.2547631	2.05115602011646E-11
		-1.2525647	2.00238608697527E-11
		-1.2503664	1.94051307852895E-11
		-1.248168	1.90821593211632E-11
		-1.2459698	1.86652275938354E-11
		-1.2437713	1.82578580440835E-11
		-1.2415731	1.79158457751603E-11
		-1.2393746	1.76281661899691E-11
		-1.2371764	1.69891985153648E-11
		-1.234978	1.68399267415664E-11
		-1.2327797	1.64253771402228E-11
		-1.2305813	1.57402392014711E-11
		-1.2283831	1.51310326907226E-11
		-1.2261846	1.4623093845931E-11
		-1.2239864	1.42948535534547E-11
		-1.2217879	1.36154945596133E-11
		-1.2195897	1.30094700487553E-11
		-1.2173913	1.22223134258921E-11
		-1.215193	1.15042056927818E-11
		-1.2129946	1.17460157422866E-11
		-1.2107964	1.1417521759161E-11
		-1.2085979	1.11595450596506E-11
		-1.2063997	1.05270002377734E-11
		-1.2042012	1.015029446785E-11
		-1.202003	9.95507482899276E-12
		-1.1998045	9.20878225272535E-12
		-1.1976063	8.98151019881182E-12
		-1.1954079	8.86011983619672E-12
		-1.1932096	8.50188759456039E-12
		-1.1910112	8.14808789312523E-12
		-1.188813	7.69634114249567E-12
		-1.1866145	7.42901855461741E-12
		-1.1844163	7.1658267827743E-12
		-1.1822178	6.90222511397282E-12
		-1.1800196	6.60485234874442E-12
		-1.1778212	5.87977021224858E-12
		-1.1756229	5.47614338152599E-12
		-1.1734245	5.26486764748474E-12
		-1.1712263	5.22265960521058E-12
		-1.1690278	5.14791877914642E-12
		-1.1668296	4.67974832707775E-12
		-1.1646311	4.52986090946779E-12
		-1.1624329	4.65017095738615E-12
		-1.1602345	4.56006158521521E-12
		-1.1580362	3.71641964945926E-12
		-1.1558378	3.07696416055662E-12
		-1.1536396	2.78286061593538E-12
		-1.1514411	2.61735077445429E-12
		-1.1492429	2.13856395497828E-12
		-1.1470444	1.54584410630013E-12
		-1.1448462	1.10395957186294E-12
		-1.1426477	8.675878605944E-13
		-1.1404495	1.06410653459103E-12
		-1.1382511	1.09107654261658E-12
		-1.1360528	8.39249696339249E-13
		-1.1338544	7.82995308861267E-13
		-1.1316562	5.46262659372421E-13
		-1.1294577	5.24003091033593E-13
		-1.1272595	7.70921739035372E-13
		-1.125061	8.18651945202135E-13
		-1.1228628	9.18156875855694E-13
		-1.1206644	1.02726920804666E-12
		-1.1184661	9.58339605564932E-13
		-1.1162677	4.73510952671031E-13
		-1.1140695	1.14062707111795E-13
		-1.111871	3.50031894039339E-13
		-1.1096728	3.71243699163566E-13
		-1.1074743	2.38252156469052E-13
		-1.1052761	-1.22980777724614E-13
		-1.1030777	-3.42553614903757E-13
		-1.1008794	-3.24297110791582E-13
		-1.098681	-3.54544803285141E-13
		-1.0964828	-5.80593575326774E-13
		-1.0942843	-4.61827963254089E-13
		-1.0920861	-4.66037529926955E-13
		-1.0898876	-2.7928422551062E-13
		-1.0876894	-2.60030898780305E-14
		-1.0854909	-4.22202522789588E-14
		-1.0832927	-2.49738223852443E-13
		-1.0810943	-8.98937039191606E-14
		-1.078896	-2.6966988633615E-13
		-1.0766976	-1.89761512034899E-13
		-1.0744994	-4.02552058919409E-13
		-1.0723009	-1.66633874014338E-14
		-1.0701027	1.08327783877307E-13
		-1.0679042	-1.25734634375979E-14
		-1.065706	-7.11213890034414E-14
		-1.0635076	-3.93862459860932E-13
		-1.0613093	-3.07207107899359E-13
		-1.0591109	-4.34427930583981E-13
		-1.0569127	-7.17843287873773E-13
		-1.0547142	-9.81884722611596E-13
		-1.052516	-1.25873406341786E-12
		-1.0503175	-1.33570236232123E-12
		-1.0481193	-1.40137105460653E-12
		-1.0459208	-1.62484210283262E-12
		-1.0437226	-1.7260935149902E-12
		-1.0415242	-1.42830907423233E-12
		-1.039326	-1.3028667633433E-12
		-1.0371275	-9.97873749035107E-13
		-1.0349293	-6.66001932954405E-13
		-1.0327308	-4.87651829845798E-13
		-1.0305326	-6.44368506401838E-13
		-1.0283341	-5.58334803596773E-13
		-1.0261359	-4.9133931248768E-13
		-1.0239375	2.36346206323262E-13
		-1.0217392	4.39649490305022E-13
		-1.0195408	9.8701893958511E-13
		-1.0173426	9.1127283243121E-13
		-1.0151441	1.02659811282305E-12
		-1.0129458	1.19715255651738E-12
		-1.0107474	1.38981433916494E-12
		-1.0085491	1.32691612840086E-12
		-1.0063508	1.11409068591867E-12
		-1.0041524	9.05432286975778E-13
		-1.0019541	5.30913304915239E-13
		-0.99975574	1.76827701201346E-13
		-0.9975574	1.99986417784235E-13
		-0.99535906	-7.71268475753616E-14
		-0.99316072	-3.98157055248166E-13
		-0.99096239	-3.65242289290606E-13
		-0.98876405	-1.11512049247627E-13
		-0.98656571	-2.52350440742717E-13
		-0.98436737	-2.62449811882641E-13
		-0.98216903	-3.09277766024248E-13
		-0.97997069	-4.7572968677883E-13
		-0.97777236	-9.1088937229081E-13
		-0.97557402	-1.14276773675124E-12
		-0.97337568	-1.08498713775433E-12
		-0.97117734	-8.79527192952314E-13
		-0.968979	-8.10779789142753E-13
		-0.96678066	-3.83280848827269E-13
		-0.96458232	-1.62872457143758E-13
		-0.96238399	-3.24701345642396E-13
		-0.96018565	-5.11569210623999E-13
		-0.95798731	-3.19176453997657E-13
		-0.95578897	-5.80524582641038E-13
		-0.95359063	-4.18784339474911E-13
		-0.95139229	-3.04026973728325E-13
		-0.94919395	-6.78111670595044E-13
		-0.94699562	-8.45318831220311E-13
		-0.94479728	-8.79590071375547E-13
		-0.94259894	-1.04708090178344E-12
		-0.9404006	-8.27348580578769E-13
		-0.93820226	-4.83725516971424E-13
		-0.93600392	-4.14790404114075E-13
		-0.93380558	-8.37557053891792E-13
		-0.93160725	-9.49534907662163E-13
		-0.92940891	-1.24039243606839E-12
		-0.92721057	-1.45474505335544E-12
		-0.92501223	-1.32085321360505E-12
		-0.92281389	-1.42275273647414E-12
		-0.92061555	-1.24059864341832E-12
		-0.91841722	-1.16837080963931E-12
		-0.91621888	-1.13591950997674E-12
		-0.91402054	-1.24219873036907E-12
		-0.9118222	-1.34991915889317E-12
		-0.90962386	-1.51630108282571E-12
		-0.90742552	-1.31575282219143E-12
		-0.90522718	-7.73602888657927E-13
		-0.90302885	-9.60237681704454E-13
		-0.90083051	-6.2108416249796E-13
		-0.89863217	-4.65269079213133E-13
		-0.89643383	-1.81312942440141E-13
		-0.89423549	1.34258233178863E-13
		-0.89203715	4.78580554872764E-13
		-0.88983881	6.482857192816E-13
		-0.88764048	8.027503680689E-13
		-0.88544214	7.15743243956935E-13
		-0.8832438	5.62828255849816E-13
		-0.88104546	6.46420138953298E-13
		-0.87884712	9.30839633954085E-13
		-0.87664878	9.35576931109554E-13
		-0.87445045	9.26805695926477E-13
		-0.87225211	6.64471745556008E-13
		-0.87005377	3.43084373800372E-13
		-0.86785543	3.50944307732248E-13
		-0.86565709	1.88237151505859E-13
		-0.86345875	1.42230129260677E-14
		-0.86126041	-3.60542905965645E-13
		-0.85906208	-5.68007767146217E-13
		-0.85686374	-8.19033181301157E-13
		-0.8546654	-4.48091150462781E-13
		-0.85246706	-2.74629385617289E-13
		-0.85026872	-4.8503324756362E-13
		-0.84807038	-6.88038482328606E-14
		-0.84587204	-3.54706013356916E-13
		-0.84367371	-2.88081428118954E-13
		-0.84147537	-2.98827655109073E-13
		-0.83927703	-3.61486710579943E-13
		-0.83707869	-7.13398659443659E-13
		-0.83488035	-6.61699380594259E-13
		-0.83268201	-5.8508308430292E-13
		-0.83048368	-5.43341376182208E-13
		-0.82828534	-6.24106625557604E-13
		-0.826087	-7.12356882686181E-13
		-0.82388866	-6.4166142953625E-13
		-0.82169032	-7.88570506070107E-13
		-0.81949198	-8.28438372480457E-13
		-0.81729364	-8.02395146985056E-13
		-0.81509531	-1.05887904222968E-12
		-0.81289697	-1.52556710827809E-12
		-0.81069863	-1.58458221036072E-12
		-0.80850029	-1.67401666065816E-12
		-0.80630195	-1.32823257092753E-12
		-0.80410361	-1.08806612613668E-12
		-0.80190527	-9.3953194024177E-13
		-0.79970694	-1.32412761686387E-12
		-0.7975086	-1.16127831497918E-12
		-0.79531026	-9.10165796256772E-13
		-0.79311192	-7.76665872376093E-13
		-0.79091358	-5.26633324786015E-13
		-0.78871524	-2.71677834069832E-13
		-0.7865169	-2.47735140087169E-13
		-0.78431857	-1.25070354566833E-13
		-0.78212023	2.18581309393082E-13
		-0.77992189	7.52095396954638E-13
		-0.77772355	4.73153778869216E-13
		-0.77552521	2.93028621069389E-13
		-0.77332687	5.28910030312674E-13
		-0.77112854	4.65705205935196E-13
		-0.7689302	1.99250281761655E-13
		-0.76673186	3.11299874604325E-13
		-0.76453352	2.00151270696281E-13
		-0.76233518	-1.56100262328265E-13
		-0.76013684	-5.27472059297243E-13
		-0.7579385	-5.97192466827599E-13
		-0.75574017	-8.76990980840643E-13
		-0.75354183	-7.36198193433255E-13
		-0.75134349	-1.02881710921907E-12
		-0.74914515	-1.14568245570999E-12
		-0.74694681	-1.32395268827928E-12
		-0.74474847	-1.18944528286652E-12
		-0.74255013	-1.19996573553368E-12
		-0.7403518	-1.60586464473534E-12
		-0.73815346	-1.59612834766734E-12
		-0.73595512	-1.39427633616582E-12
		-0.73375678	-1.2374772458729E-12
		-0.73155844	-1.14973818337728E-12
		-0.7293601	-1.44618555521121E-12
		-0.72716177	-1.56553000601657E-12
		-0.72496343	-1.99102831530167E-12
		-0.72276509	-1.43851892878765E-12
		-0.72056675	-1.09923471601305E-12
		-0.71836841	-1.21930142236227E-12
		-0.71617007	-1.0030808439002E-12
		-0.71397173	-1.07454870569198E-12
		-0.7117734	-1.31687947264605E-12
		-0.70957506	-1.1943454703576E-12
		-0.70737672	-1.02835652421343E-12
		-0.70517838	-8.31136005439737E-13
		-0.70298004	-8.79808068072299E-13
		-0.7007817	-1.19963583896723E-12
		-0.69858336	-1.72188278618323E-12
		-0.69638503	-1.96358600754313E-12
		-0.69418669	-2.11421912592853E-12
		-0.69198835	-1.93861543813813E-12
		-0.68979001	-1.96326049118E-12
		-0.68759167	-2.17580659301246E-12
		-0.68539333	-2.01264785330772E-12
		-0.68319499	-2.33302839602362E-12
		-0.68099666	-2.27417543117461E-12
		-0.67879832	-1.99280265010992E-12
		-0.67659998	-1.87111449260336E-12
		-0.67440164	-1.40615872426942E-12
		-0.6722033	-8.94966514809004E-13
		-0.67000496	-4.88658584066279E-13
		-0.66780663	-4.92098872699448E-13
		-0.66560829	-2.02591467608969E-13
		-0.66340995	1.62213858415529E-13
		-0.66121161	3.27556708754737E-13
		-0.65901327	6.77130855263735E-13
		-0.65681493	8.29382106825329E-13
		-0.65461659	6.06184231508677E-13
		-0.65241826	4.88829467218552E-13
		-0.65021992	2.20870949200621E-14
		-0.64802158	-6.81812152322025E-13
		-0.64582324	-8.54276241487819E-13
		-0.6436249	-1.12339035341434E-12
		-0.64142656	-1.18863693263167E-12
		-0.63922822	-1.29800401270828E-12
		-0.63702989	-1.52014034168241E-12
		-0.63483155	-1.67739468164907E-12
		-0.63263321	-1.73994085052593E-12
		-0.63043487	-1.661435378966E-12
		-0.62823653	-1.31355061679125E-12
		-0.62603819	-1.16732049645784E-12
		-0.62383986	-8.91705569010469E-13
		-0.62164152	-8.80081204038267E-13
		-0.61944318	-2.98286418139611E-13
		-0.61724484	-2.68302093818582E-13
		-0.6150465	-5.24816536359899E-13
		-0.61284816	-5.71162641264697E-13
		-0.61064982	-7.94536234406293E-13
		-0.60845149	-7.50336290190829E-13
		-0.60625315	-7.09279700422025E-13
		-0.60405481	-7.77522292214732E-13
		-0.60185647	-9.4232663518883E-13
		-0.59965813	-1.32209863656124E-12
		-0.59745979	-1.83217468386811E-12
		-0.59526145	-2.26998501992427E-12
		-0.59306312	-2.00312278814649E-12
		-0.59086466	-2.02102931316326E-12
		-0.58866632	-1.73346362532453E-12
		-0.58646798	-1.80007521012861E-12
		-0.58426964	-1.7166848356885E-12
		-0.5820713	-1.56616393581517E-12
		-0.57987297	-1.23679447586684E-12
		-0.57767463	-8.30427921373608E-13
		-0.57547629	-6.63854227330081E-13
		-0.57327795	-6.84667285571749E-13
		-0.57107961	-5.95351681263665E-13
		-0.56888127	-9.46136266048289E-13
		-0.56668293	-7.47895502152581E-13
		-0.5644846	-1.02576796600294E-12
		-0.56228626	-1.1467123169143E-12
		-0.56008792	-9.74677401290087E-13
		-0.55788958	-1.19508208424177E-12
		-0.55569124	-1.23571041791356E-12
		-0.5534929	-9.89276450290321E-13
		-0.55129457	-1.17643019639175E-12
		-0.54909623	-1.33891839275719E-12
		-0.54689789	-1.2507529167234E-12
		-0.54469955	-1.14606332985378E-12
		-0.54250121	-1.11871427476826E-12
		-0.54030287	-9.1928769856435E-13
		-0.53810453	-1.02403117580216E-12
		-0.5359062	-8.05131085463963E-13
		-0.53370786	-6.10944297293741E-13
		-0.53150952	-2.43338582412709E-13
		-0.52931118	-3.20103333074822E-13
		-0.52711284	-7.0443267684361E-13
		-0.5249145	-9.00510562972182E-13
		-0.52271616	-8.93589838543713E-13
		-0.52051783	-9.71228415953899E-13
		-0.51831949	-7.52175698454056E-13
		-0.51612115	-7.07588289084061E-13
		-0.51392281	-6.69398077216746E-13
		-0.51172447	-6.58917062879822E-13
		-0.50952613	-4.66030553745403E-13
		-0.5073278	-5.93328236745347E-13
		-0.50512946	-6.74280734023469E-13
		-0.50293112	-2.02899897507026E-13
		-0.50073278	2.84627305707332E-13
		-0.49853444	5.47795776646099E-15
		-0.4963361	5.27591561993298E-14
		-0.49413776	1.93156159631113E-13
		-0.49193943	4.9438985049821E-13
		-0.48974109	7.38221808318598E-13
		-0.48754275	9.21667960894089E-13
		-0.48534441	7.95509814236476E-13
		-0.48314607	8.17227059549086E-13
		-0.48094773	9.27650328185753E-13
		-0.47874939	5.66682322898155E-13
		-0.47655106	1.77840886925728E-13
		-0.47435272	-1.31657288113952E-14
		-0.47215438	1.50767903513429E-13
		-0.46995604	6.96083500210355E-14
		-0.4677577	-3.35419034001936E-13
		-0.46555936	-1.25005376199954E-13
		-0.46336102	-2.16302583496219E-13
		-0.46116269	-5.02448724630312E-13
		-0.45896435	-2.09266690482676E-13
		-0.45676601	-2.99463302083808E-13
		-0.45456767	-8.92256197602929E-13
		-0.45236933	-1.22387850524656E-12
		-0.45017099	-9.94747690317795E-13
		-0.44797266	-7.99617027475883E-13
		-0.44577432	-1.07932685728069E-12
		-0.44357598	-1.21265167481542E-12
		-0.44137764	-1.20591640822143E-12
		-0.4391793	-9.21432898618683E-13
		-0.43698096	-1.03973101927769E-12
		-0.43478262	-8.43999585185987E-13
		-0.43258429	-7.61305711863162E-13
		-0.43038595	-4.58515144985153E-13
		-0.42818761	-3.03826575346972E-13
		-0.42598927	-5.12144843475548E-13
		-0.42379093	-6.93855907475659E-13
		-0.42159259	-5.92232375820772E-13
		-0.41939425	-5.25069976263414E-13
		-0.41719592	-3.92257644426223E-13
		-0.41499758	-2.61494361327672E-13
		-0.41279924	-1.15209568417662E-13
		-0.4106009	-4.58967500452745E-13
		-0.40840256	-7.55620845167402E-13
		-0.40620422	-5.68534297041445E-13
		-0.40400589	-7.93504617076197E-13
		-0.40180755	-1.029942734743E-12
		-0.39960921	-1.26331343454071E-12
		-0.39741087	-9.96244183420846E-13
		-0.39521253	-9.73732942052977E-13
		-0.39301419	-1.27085382080888E-12
		-0.39081585	-1.26353387018501E-12
		-0.38861752	-8.83331356434855E-13
		-0.38641918	-7.06702559716166E-13
		-0.38422084	-8.4943468686068E-13
		-0.3820225	-7.77625908896801E-13
		-0.37982416	-1.00432537651309E-12
		-0.37762582	-7.34803086807136E-13
		-0.37542748	-8.70716447785255E-13
		-0.37322915	-1.08458390770299E-12
		-0.37103081	-1.20315325216941E-12
		-0.36883247	-1.07689489152462E-12
		-0.36663413	-1.04226352058888E-12
		-0.36443579	-1.00796857800971E-12
		-0.36223745	-1.14989437205379E-12
		-0.36003911	-1.31667840498893E-12
		-0.35784078	-1.31275517058051E-12
		-0.35564244	-1.43555901643291E-12
		-0.3534441	-1.28889708193173E-12
		-0.35124576	-1.18581652613681E-12
		-0.34904742	-1.05632908424054E-12
		-0.34684908	-8.88762372882986E-13
		-0.34465075	-4.69498431175739E-13
		-0.34245241	-2.78961153905968E-13
		-0.34025407	-3.75647892932597E-13
		-0.33805573	-3.16605357490095E-13
		-0.33585739	-1.55296157077809E-13
		-0.33365905	-2.50133238890603E-13
		-0.33146071	-2.11458909266487E-13
		-0.32926238	-1.23114154804619E-13
		-0.32706404	-3.07121464301562E-13
		-0.3248657	-2.50594350525625E-13
		-0.32266736	-7.56424369679394E-13
		-0.32046902	-7.84128753287965E-13
		-0.31827068	-8.46097103998782E-13
		-0.31607234	-5.18349112168217E-13
		-0.31387401	-6.08604958502901E-13
		-0.31167567	-6.70714897901174E-13
		-0.30947733	-7.46143140940439E-13
		-0.30727899	-9.46305512977668E-13
		-0.30508065	-9.55292224309535E-13
		-0.30288231	-1.06008365913336E-12
		-0.30068398	-8.57914904321761E-13
		-0.29848564	-7.82780576782937E-13
		-0.2962873	-5.61683013836632E-13
		-0.29408896	-4.25827936478951E-13
		-0.29189062	-3.36746607864756E-13
		-0.28969228	-4.17324326686E-13
		-0.28749394	-4.94387166735802E-13
		-0.28529561	-6.67599253652822E-13
		-0.28309727	-7.36245853967783E-13
		-0.28089893	-9.40955759508618E-13
		-0.27870059	-9.05988329853123E-13
		-0.27650225	-1.18573991894769E-12
		-0.27430391	-1.30009771715096E-12
		-0.27210557	-1.18696858831984E-12
		-0.26990724	-1.47398219021321E-12
		-0.2677089	-1.10801460142463E-12
		-0.26551056	-8.65382713153214E-13
		-0.26331222	-8.67499213791148E-13
		-0.26111388	-9.52651146508141E-13
		-0.25891554	-4.2142344939996E-13
		-0.25671721	-6.96238563859245E-13
		-0.25451887	-7.30482949255704E-13
		-0.25232053	-3.95338757569693E-13
		-0.25012219	-1.64649466925915E-13
		-0.24792385	4.85763737709351E-14
		-0.24572551	1.12865277375329E-13
		-0.24352717	2.18498634654065E-13
		-0.24132884	1.98439627378429E-13
		-0.2391305	3.95108786316104E-14
		-0.23693216	-5.40492214634983E-14
		-0.23473382	1.29894246849115E-14
		-0.23253548	8.43439181130064E-14
		-0.23033714	1.67731374306382E-14
		-0.2281388	-1.00964836323725E-13
		-0.22594047	-2.33407969272297E-13
		-0.22374213	-2.20308255762047E-13
		-0.22154379	-2.53603325853387E-13
		-0.21934545	-4.40509237706733E-13
		-0.21714711	-5.89842877286194E-13
		-0.21494877	-3.89837238972016E-13
		-0.21275043	-7.82148150901862E-13
		-0.2105521	-9.76196144721243E-13
		-0.20835376	-1.13407197374925E-12
		-0.20615542	-1.30161995978436E-12
		-0.20395708	-1.75349490738368E-12
		-0.20175874	-1.62570223644281E-12
		-0.1995604	-1.59281616381311E-12
		-0.19736207	-1.65245703958202E-12
		-0.19516373	-1.59928733525783E-12
		-0.19296539	-1.76754924862666E-12
		-0.19076705	-1.45324831394498E-12
		-0.18856871	-1.49306289232204E-12
		-0.18637037	-1.70217224126448E-12
		-0.18417203	-1.27945213804487E-12
		-0.1819737	-1.04615338976773E-12
		-0.17977536	-9.71429764991021E-13
		-0.17757702	-1.170913096775E-12
		-0.17537868	-9.9502601918862E-13
		-0.17318034	-8.39261138474233E-13
		-0.170982	-3.94592964663385E-13
		-0.16878366	-1.8267626152726E-13
		-0.16658533	-1.01738517725896E-13
		-0.16438699	1.54452363635946E-13
		-0.16218865	2.50793419742899E-13
		-0.15999031	1.14236996642601E-13
		-0.15779197	3.29807251158493E-13
		-0.15559363	4.49575528636736E-16
		-0.1533953	1.59950446225408E-13
		-0.15119696	2.49677713844849E-13
		-0.14899862	4.74963589101438E-14
		-0.14680028	2.49132228596164E-13
		-0.14460194	2.28578207734978E-13
		-0.1424036	1.23527377643039E-13
		-0.14020526	1.66453978145967E-13
		-0.13800693	2.28347677499039E-13
		-0.13580859	-4.37325095922796E-13
		-0.13361025	-8.80938923577774E-13
		-0.13141191	-5.5207428985837E-13
		-0.12921357	-7.06432596518517E-13
		-0.12701523	-1.20412822974187E-12
		-0.12481689	-1.40660770120918E-12
		-0.12261856	-1.56963034987026E-12
		-0.12042022	-1.70929034621714E-12
		-0.11822188	-1.67203944957944E-12
		-0.11602354	-1.78948944864732E-12
		-0.1138252	-2.1563549827841E-12
		-0.11162686	-2.02924835782461E-12
		-0.10942852	-1.85881570657676E-12
		-0.10723019	-1.58125882902165E-12
		-0.10503185	-1.51208582298721E-12
		-0.10283351	-1.39213884779813E-12
		-0.10063517	-1.11297967720484E-12
		-0.098436832	-1.18102012155553E-12
		-0.096238494	-7.89721204668003E-13
		-0.094040155	-8.55799378719728E-14
		-0.091841817	1.24744145578139E-13
		-0.089643478	1.87926095753845E-13
		-0.08744514	7.06914230550653E-13
		-0.085246801	6.38937858762048E-13
		-0.083048463	6.00531742499314E-13
		-0.080850124	7.71216840961322E-13
		-0.078651786	9.88661242819454E-13
		-0.076453447	8.62307988662364E-13
		-0.074255109	4.36765141720218E-13
		-0.07205677	4.15819932598759E-13
		-0.069858432	1.94271981415767E-13
		-0.067660093	7.15908551942415E-14
		-0.065461755	-1.17229683724902E-14
		-0.063263416	-2.48617840316943E-13
		-0.061065078	-4.64478073207392E-13
		-0.058866739	-3.46578528161695E-13
		-0.056668401	-4.4985033792176E-13
		-0.054470062	-5.89517108078244E-13
		-0.052271724	-1.13621736331581E-12
		-0.050073385	-1.11849482923432E-12
		-0.047875047	-1.31760593989719E-12
		-0.045676708	-1.43764900381736E-12
		-0.04347837	-1.07404844098854E-12
		-0.041280031	-8.75338888722698E-13
		-0.039081693	-8.16557709425281E-13
		-0.036883354	-7.20476619192173E-13
		-0.034685016	-2.08648563370928E-13
		-0.032486677	-1.03684900127941E-13
		-0.030288219	3.77939710864205E-14
		-0.028089881	4.18353304483995E-15
		-0.025891542	-1.75469683758671E-13
		-0.023693204	-5.1488301215984E-14
		-0.021494865	4.20027312652286E-14
		-0.019296527	2.57241643791881E-14
		-0.017098188	-5.0572765832913E-14
		-0.01489985	-5.59356640795636E-14
		-0.012701511	-1.35353001183714E-13
		-0.010503173	-2.90941500181572E-13
		-0.0083048344	-6.02333637670291E-13
		-0.0061064959	-5.83608490221267E-13
		-0.0039081573	-1.15419679243966E-12
		-0.0017098188	-1.4799132004527E-12
		4.8851967E-4	-1.69050234928866E-12
		0.002686739	-1.54061965153838E-12
		0.0048851967	-1.40955627471128E-12
		0.007083416	-8.26921939262244E-13
		0.0092818737	-8.47925443377781E-13
		0.011480093	-9.85598313882559E-13
		0.013678551	-1.11926657344827E-12
		0.01587677	-1.01301974481963E-12
		0.018075228	-9.32330690767883E-13
		0.020273447	-1.04039824843498E-12
		0.022471905	-1.05006570214432E-12
		0.024670124	-1.21051719986089E-12
		0.026868582	-1.55213575508926E-12
		0.029066801	-1.5987806712002E-12
		0.031265259	-1.52791221932741E-12
		0.033463478	-1.53667065297338E-12
		0.035661936	-1.41526093706676E-12
		0.037860155	-1.40873634552495E-12
		0.040058613	-1.36991299125381E-12
		0.042256832	-1.5928233919452E-12
		0.04445529	-1.60419240544098E-12
		0.046653509	-1.51293325694954E-12
		0.048851967	-1.54807845194999E-12
		0.051050186	-1.21485567240311E-12
		0.053248644	-8.05306059565016E-13
		0.055446863	-7.18470862693602E-13
		0.057645321	-8.35152610221191E-13
		0.05984354	-9.09363089401498E-13
		0.062041998	-1.38794107865395E-12
		0.064240217	-1.19451637464003E-12
		0.066438675	-1.17247018160035E-12
		0.068636894	-1.19041938639029E-12
		0.070835352	-1.20042702640599E-12
		0.073033571	-1.49966933407424E-12
		0.075232029	-1.81641795190672E-12
		0.077430248	-2.09366677594771E-12
		0.079628706	-2.13808179836253E-12
		0.081826925	-1.93326622416622E-12
		0.084025383	-1.74111234200636E-12
		0.086223602	-1.74278571660993E-12
		0.08842206	-1.75711939143886E-12
		0.090620279	-1.61209905756543E-12
		0.092818737	-1.60229008701315E-12
		0.095016956	-1.39935431361106E-12
		0.097215414	-1.32900897177511E-12
		0.099413633	-1.41477943643983E-12
		0.10161209	-1.20496532789731E-12
		0.10381031	-1.12576151975303E-12
		0.10600877	-1.30460268166648E-12
		0.10820699	-1.31527967379475E-12
		0.11040545	-1.1252845694537E-12
		0.11260366	-1.33791089131006E-12
		0.11480212	-1.44949467304145E-12
		0.11700034	-1.53705321077979E-12
		0.1191988	-1.76691447127362E-12
		0.12139702	-1.77294646574542E-12
		0.12359548	-1.29541294994425E-12
		0.1257937	-1.76435208017443E-12
		0.12799215	-1.80079021823134E-12
		0.13019037	-1.56285338595939E-12
		0.13238883	-1.29318857374248E-12
		0.13458705	-9.07005779756457E-13
		0.13678551	-4.54852932781685E-13
		0.13898373	-1.24739285702585E-13
		0.14118218	-5.47110048597454E-14
		0.1433804	3.06565564291328E-13
		0.14557886	1.24080720482303E-13
		0.14777708	4.26835187520473E-13
		0.14997554	2.26979168287501E-13
		0.15217376	3.34882978969207E-13
		0.15437222	3.32597934829275E-13
		0.15657043	1.90099873760656E-13
		0.15876889	-2.16167344235819E-13
		0.16096711	-1.05216582652661E-13
		0.16316557	1.78299025858337E-14
		0.16536379	-5.60768134298106E-13
		0.16756225	-5.01631971025619E-13
		0.16976047	-8.767265883219E-13
		0.17195892	-1.10666345981222E-12
		0.17415714	-1.42776192688309E-12
		0.1763556	-1.75069782991071E-12
		0.17855382	-2.17862416327238E-12
		0.18075228	-2.13006033995922E-12
		0.1829505	-1.8897464692239E-12
		0.18514895	-1.71277455629814E-12
		0.18734717	-1.62468965154247E-12
		0.18954563	-1.64613919997156E-12
		0.19174385	-1.48777286029945E-12
		0.19394231	-1.43543945333163E-12
		0.19614053	-1.31652564984414E-12
		0.19833899	-1.51353536122863E-12
		0.2005372	-1.19068934609852E-12
		0.20273566	-1.0049238201525E-12
		0.20493388	-7.59466403069453E-13
		0.20713234	-6.26764235183702E-13
		0.20933056	-2.79598574056255E-13
		0.21152902	-2.58915307937573E-13
		0.21372724	2.37099620204055E-13
		0.21592569	4.50438390705344E-13
		0.21812391	9.6835676803498E-14
		0.22032237	-3.83252253421882E-14
		0.22252059	-2.39565193336574E-13
		0.22471905	2.75962238566755E-14
		0.22691727	-1.01315511001995E-13
		0.22911572	-2.32617003425475E-13
		0.23131394	-5.44781424129136E-14
		0.2335124	-3.75595713619083E-13
		0.23571062	-3.65881367169903E-13
		0.23790908	-4.38120721711924E-13
		0.2401073	-4.51458310901457E-13
		0.24230576	-7.02256826884411E-13
		0.24450397	-7.31025285321334E-13
		0.24670243	-1.21674346945891E-12
		0.24890065	-1.2230409819805E-12
		0.25109911	-1.10759231275331E-12
		0.25329757	-8.04649579915966E-13
		0.25549579	-6.62897117270161E-13
		0.25769424	-7.32318921240726E-13
		0.25989246	-9.32850368377431E-13
		0.26209092	-6.68938054665232E-13
		0.26428914	-5.85277195353E-13
		0.2664876	-2.66417461659128E-13
		0.26868582	-2.72495161626934E-13
		0.27088428	-4.84947075822424E-13
		0.27308249	-6.16572366191072E-13
		0.27528095	-5.27369994394947E-13
		0.27747917	-7.45497211160088E-13
		0.27967763	-8.0800367049285E-13
		0.28187585	-6.36183751759418E-13
		0.28407431	-6.50226057938836E-13
		0.28627253	-9.55726894532378E-13
		0.28847098	-8.77139714666431E-13
		0.2906692	-8.8469063965764E-13
		0.29286766	-9.35786647910169E-13
		0.29506588	-1.34623729611335E-12
		0.29726434	-1.09650574089486E-12
		0.29946256	-1.31596971313474E-12
		0.30166101	-9.98813009071375E-13
		0.30385923	-1.17224037347464E-12
		0.30605769	-1.36963098244174E-12
		0.30825591	-1.33043176770663E-12
		0.31045437	-1.44105969109339E-12
		0.31265259	-1.13014774925802E-12
		0.31485105	-9.13517793678266E-13
		0.31704926	-7.3396855345603E-13
		0.31924772	-9.46729205844664E-13
		0.32144594	-1.24795462464371E-12
		0.3236444	-1.07138212139028E-12
		0.32584262	-1.04154196906041E-12
		0.32804108	-8.50448990630868E-13
		0.3302393	-8.72554945220667E-13
		0.33243775	-6.45530753212905E-13
		0.33463597	-7.80134833150832E-13
		0.33683443	-9.51489750187443E-13
		0.33903265	-6.67997366228241E-13
		0.34123111	-3.95121289519529E-13
		0.34342933	-2.92023706807626E-13
		0.34562778	-4.22648693813613E-13
		0.347826	-7.36558005447825E-13
		0.35002446	-8.19738655419894E-13
		0.35222268	-8.7971305531586E-13
		0.35442114	-7.15161851574429E-13
		0.35661936	-8.31320919213646E-13
		0.35881782	-8.11930248276786E-13
		0.36101604	-3.69689658741364E-13
		0.36321449	-6.40396490758306E-13
		0.36541271	-3.60567061698404E-13
		0.36761117	-2.97182700316579E-13
		0.36980939	4.13933669978473E-14
		0.37200785	6.01985821805844E-14
		0.37420607	4.88205154950616E-13
		0.37640452	5.74187710960476E-13
		0.37860274	4.56647344941252E-13
		0.3808012	7.13091650580974E-13
		0.38299942	5.10405737151121E-13
		0.38519788	5.74603162885943E-13
		0.3873961	7.51270392320883E-13
		0.38959455	9.97848557171847E-13
		0.39179277	1.08232772146407E-12
		0.39399123	8.1816046790058E-13
		0.39618945	5.59410703635974E-13
		0.39838791	2.89045123945583E-13
		0.40058613	-1.7912919893025E-13
		0.40278459	-1.32939300971249E-13
		0.40498281	-4.47773756458597E-13
		0.40718126	-9.70130229177803E-13
		0.40937948	-1.21666351572506E-12
		0.41157794	-1.06998206310391E-12
		0.41377616	-9.77781000046277E-13
		0.41597462	-1.27889019718903E-12
		0.41817284	-9.16361184202012E-13
		0.42037129	-1.21299004281438E-12
		0.42256951	-1.30916736003145E-12
		0.42476797	-1.07764226213202E-12
		0.42696619	-9.69090304861054E-13
		0.42916465	-7.84366116985927E-13
		0.43136287	-2.3877572937016E-13
		0.43356133	2.05780754680123E-14
		0.43575954	-2.18188215185468E-13
		0.437958	-3.3653685065264E-14
		0.44015622	3.090080227663E-13
		0.44235468	2.26201009067769E-13
		0.4445529	3.54108650125643E-13
		0.44675136	2.36927015458167E-13
		0.44894958	-9.87368419562367E-14
		0.45114803	-3.82068645056793E-13
		0.45334625	-7.06008288017823E-13
		0.45554471	-7.71068877041756E-13
		0.45774293	-9.71440412319678E-13
		0.45994139	-6.62573814625841E-13
		0.46213961	-3.56882384515925E-13
		0.46433806	-3.57716189583794E-13
		0.46653628	-2.75699196498224E-13
		0.46873474	-5.66146718694482E-13
		0.47093296	-5.46289899999208E-13
		0.47313142	-8.3216229248958E-13
		0.47532964	-6.01346448836504E-13
		0.4775281	-5.04017304476922E-13
		0.47972631	-6.37352506966719E-13
		0.48192477	-5.12186897416753E-13
		0.48412299	-5.95219857632025E-13
		0.48632145	-6.91487868695998E-13
		0.48851967	-5.01807241794744E-13
		0.49071813	-4.64718484912776E-13
		0.49291635	-4.89408601278582E-13
		0.4951148	-8.52586103030865E-13
		0.49731302	-9.55195683773503E-13
		0.49951148	-1.05789196759394E-12
		0.5017097	-8.67630676888776E-13
		0.50390816	-6.92241329786515E-13
		0.50610638	-7.91214436132885E-13
		0.50830483	-7.25716766267757E-13
		0.51050305	-3.59315301346949E-13
		0.51270151	-2.0820182939951E-13
		0.51489973	-2.64111931056084E-13
		0.51709819	-1.34430355309786E-13
		0.51929641	8.74917146372083E-14
		0.52149487	-3.22400733681371E-13
		0.52369308	-4.94026138508778E-13
		0.52589154	-6.18515605989454E-13
		0.52808976	-4.12626960502758E-13
		0.53028822	-3.38594981994032E-13
		0.53248644	-1.05322951364545E-13
		0.5346849	6.11733087938838E-14
		0.53688312	1.16085386991692E-13
		0.53908157	1.41757232957113E-13
		0.54127979	-6.50599841668504E-14
		0.54347825	-3.56358670761889E-13
		0.54567647	-1.8200714759042E-13
		0.54787493	-3.73839865203017E-13
		0.55007315	-2.80043510463783E-13
		0.5522716	-6.93224011101461E-14
		0.55446982	-2.28112481983175E-13
		0.55666828	-3.91584249393818E-13
		0.5588665	-2.14918322830691E-13
		0.56106496	-2.37786768314455E-14
		0.56326318	-2.16709460933057E-13
		0.56546164	-4.23553635790541E-13
		0.56765985	-9.4272852074809E-13
		0.56985831	-1.22177888460103E-12
		0.57205653	-1.43523661352875E-12
		0.57425499	-1.41263862645249E-12
		0.57645321	-1.2900292148789E-12
		0.57865167	-1.08990586191341E-12
		0.58084989	-9.05588226940044E-13
		0.58304834	-1.08851116557842E-12
		0.58524656	-8.49068085277719E-13
		0.58744502	-5.71883005583471E-13
		0.58964324	-2.66185657836505E-13
		0.5918417	-7.49515271361942E-14
		0.59403992	-5.12925548466574E-13
		0.59623837	-3.57645826750364E-13
		0.59843659	-2.68526684496679E-13
		0.60063505	-4.58914582991792E-13
		0.60283327	-4.88357531787588E-14
		0.60503173	3.01789311182716E-13
		0.60722995	3.63322756298222E-13
		0.60942841	1.44967648130587E-13
		0.61162663	5.22495202564775E-14
		0.61382508	-3.42231056227332E-13
		0.6160233	-2.47980157599448E-13
		0.61822176	-5.36298329519298E-14
		0.62041998	-1.90917403529317E-13
		0.62261844	-1.7292790089886E-13
		0.62481666	-2.44551239379396E-13
		0.62701511	-4.55711372186862E-13
		0.62921333	-7.70057309613437E-13
		0.63141179	-4.26390437797531E-13
		0.63361001	-3.225616846517E-13
		0.63580847	-3.76473889025813E-13
		0.63800669	-2.07162532016537E-13
		0.64020514	-3.31605679340001E-13
		0.64240336	-3.87055674645067E-13
		0.64460182	-5.79739885922672E-13
		0.64680004	-8.59200959733807E-13
		0.6489985	-8.58966939961404E-13
		0.65119672	-8.53392859645119E-13
		0.65339518	-8.90863310359069E-13
		0.6555934	-8.44285974950386E-13
		0.65779185	-9.48907551396849E-13
		0.65999007	-8.75569083058868E-13
		0.66218853	-7.57439758607463E-13
		0.66438675	-4.93603888082542E-13
		0.66658521	-3.64241224804974E-13
		0.66878343	-6.01019525008426E-13
		0.67098188	-1.08619550751359E-12
		0.6731801	-1.25956059286671E-12
		0.67537856	-1.23884754834018E-12
		0.67757678	-1.08158125696516E-12
		0.67977524	-1.3133200957196E-12
		0.68197346	-1.25307493232848E-12
		0.68417192	-1.42966762749044E-12
		0.68637013	-1.64239130454453E-12
		0.68856859	-1.38178709173095E-12
		0.69076681	-1.16435804234335E-12
		0.69296527	-1.02160372852794E-12
		0.69516349	-1.12389508865925E-12
		0.69736195	-1.39014687170579E-12
		0.69956017	-1.6639689465996E-12
		0.70175862	-1.39837452461118E-12
		0.70395684	-7.20045862922116E-13
		0.7061553	-2.45121366218925E-13
		0.70835352	-4.04982572571092E-14
		0.71055198	-7.70812184781375E-15
		0.7127502	1.71983270731661E-13
		0.71494865	2.33775566968052E-13
		0.71714687	3.56721550259232E-13
		0.71934533	5.34655477431527E-13
		0.72154355	2.01042932062982E-13
		0.72374201	-7.06314086606281E-14
		0.72594023	-8.8999482905907E-14
		0.72813869	-5.51935690829131E-13
		0.7303369	-4.98415306063886E-13
		0.73253536	-3.42334746503695E-13
		0.73473358	5.52067601965215E-14
		0.73693204	6.75060277894347E-14
		0.73913026	3.01774604255852E-13
		0.74132872	-8.64870277682546E-15
		0.74352694	-3.94199658555816E-13
		0.74572539	-3.71701668962081E-13
		0.74792361	-7.00455475106376E-13
		0.75012207	-5.77664006131311E-13
		0.75232029	-5.48278484073127E-13
		0.75451875	-5.37791560384682E-13
		0.75671697	-7.71331654891217E-13
		0.75891542	-1.11223206461567E-12
		0.76111364	-7.51366065296875E-13
		0.7633121	-3.30195988980743E-13
		0.76551032	7.04136169861156E-14
		0.76770878	3.07047421270049E-13
		0.769907	2.99624500253409E-14
		0.77210546	-3.01711053408734E-13
		0.77430367	-6.86921857386171E-13
		0.77650213	-3.89920638815659E-13
		0.77870035	2.79488443406543E-13
		0.78089881	4.95821404106996E-13
		0.78309703	8.17211410697159E-13
		0.78529549	9.65663238027759E-13
		0.78749371	1.05461061338146E-12
		0.78969216	1.40355026977391E-12
		0.79189038	1.64788894635011E-12
		0.79408884	1.73428755245323E-12
		0.79628706	1.5710312709312E-12
		0.79848552	1.15209631667809E-12
		0.80068374	5.71337367049968E-13
		0.80288219	3.40867545164371E-13
		0.80508041	3.6399023650648E-13
		0.80727887	4.54090150490356E-13
		0.80947709	5.06511529503225E-13
		0.81167555	1.03992722557928E-13
		0.81387377	-1.5241970317875E-13
		0.81607223	-9.16145652126489E-13
		0.81827068	-1.36805665478569E-12
		0.8204689	-1.76162405262344E-12
		0.82266736	-1.86237909469774E-12
		0.82486558	-2.01359277083506E-12
		0.82706404	-2.32812493216698E-12
		0.82926226	-2.2156093412703E-12
		0.83146071	-2.04432067538964E-12
		0.83365893	-2.07712398424091E-12
		0.83585739	-1.52051828545735E-12
		0.83805561	-8.15194479337405E-13
		0.84025407	-4.82279201044225E-13
		0.84245229	-6.3205701110116E-13
		0.84465075	-7.97534322457016E-13
		0.84684896	-7.65380000826248E-13
		0.84904742	-8.69476549427764E-13
		0.85124564	-5.89978810129987E-13
		0.8534441	-1.87914126182519E-13
		0.85564232	-2.4444209448854E-13
		0.85784078	-1.63957933250111E-13
		0.860039	-1.41865870800851E-13
		0.86223745	-2.70829382594807E-13
		0.86443567	-3.96932904393891E-13
		0.86663413	-2.02692104542395E-13
		0.86883235	-3.40183017059188E-13
		0.87103081	-5.51579043721166E-13
		0.87322903	-8.60301939452206E-13
		0.87542748	-6.87835346453665E-13
		0.8776257	-5.35407171558715E-13
		0.87982416	-2.08188749947982E-13
		0.88202238	3.26219751735569E-13
		0.88422084	4.64758192384292E-13
		0.88641906	3.17939394508484E-13
		0.88861752	5.55305607140019E-13
		0.89081573	4.02229282565597E-13
		0.89301419	3.14790683962006E-13
		0.89521241	4.17570401837255E-13
		0.89741087	5.50235232530789E-13
		0.89960909	4.82925456988229E-13
		0.90180755	7.17132240992416E-14
		0.90400577	-3.14933703783345E-13
		0.90620422	-2.63164790025834E-13
		0.90840244	-2.08429177620104E-13
		0.9106009	8.93724060468411E-14
		0.91279912	-1.89558115618359E-14
		0.91499758	-3.13952510942883E-13
		0.9171958	-6.02431437991085E-13
		0.91939425	-5.64973129773656E-13
		0.92159247	-6.31766224256081E-13
		0.92379093	-5.62778558926347E-13
		0.92598915	-6.23740124660318E-13
		0.92818761	-4.82235836553509E-13
		0.93038583	-9.64951681443642E-13
		0.93258429	-1.12236965196346E-12
		0.93478251	-1.16710606625987E-12
		0.93698096	-8.95085601323181E-13
		0.93917918	-7.51367907827782E-13
		0.94137764	-6.18146428440674E-13
		0.94357586	-6.364370803673E-13
		0.94577432	-7.17072737698536E-13
		0.94797254	-7.03741832183174E-13
		0.95017099	-4.71491997378705E-13
		0.95236921	1.25734400492796E-13
		0.95456767	3.91613922261657E-13
		0.95676589	2.5671575872659E-13
		0.95896435	2.70861529828646E-13
		0.96116257	1.69105543591942E-13
		0.96336102	2.4653130116432E-13
		0.96555924	-4.17078158661211E-14
		0.9677577	8.71822063763767E-14
		0.96995592	4.27009914578301E-13
		0.97215438	1.26421560137682E-13
		0.9743526	8.05485349278152E-14
		0.97655106	-4.92208690706535E-13
		0.97874928	-1.00475930491622E-12
		0.98094773	-1.11242710468189E-12
		0.98314595	-1.4446267744815E-12
		0.98534441	-1.32223834589511E-12
		0.98754263	-1.66968550155682E-12
		0.98974109	-1.9479631859017E-12
		0.99193931	-2.28015683848633E-12
		0.99413776	-2.28374470911373E-12
		0.99633598	-2.10297804802206E-12
		0.99853444	-1.86069055291228E-12
		1.0007327	-1.81908660066993E-12
		1.0029311	-1.60193017322443E-12
		1.0051293	-1.46074203960338E-12
		1.0073278	-1.49101292902937E-12
		1.009526	-1.233722807012E-12
		1.0117245	-8.85527434508598E-13
		1.0139227	-6.20028767223795E-13
		1.0161211	-7.46878062210303E-13
		1.0183194	-6.50883054526157E-13
		1.0205178	-5.1439294750163E-13
		1.022716	-2.92974524980364E-13
		1.0249145	-1.62051404592418E-13
		1.0271127	3.38967700014562E-13
		1.0293112	1.29615268936839E-13
		1.0315094	-8.16943550155375E-14
		1.0337079	-4.87773173738387E-13
		1.0359061	-7.23244302946946E-13
		1.0381045	-7.71137269626197E-13
		1.0403028	-9.1573534995523E-13
		1.0425012	-8.953369021444E-13
		1.0446994	-7.88562039358581E-13
		1.0468979	-1.35544472495106E-12
		1.0490961	-1.32338311440671E-12
		1.0512946	-1.74776091763368E-12
		1.0534928	-1.89040612813448E-12
		1.0556912	-1.74781431552252E-12
		1.0578895	-1.70169005598758E-12
		1.0600879	-1.74433897282662E-12
		1.0622861	-1.86326436762274E-12
		1.0644846	-2.38978561445712E-12
		1.0666828	-2.35423838076924E-12
		1.0688813	-2.24672406910604E-12
		1.0710795	-1.50569418449814E-12
		1.073278	-1.5762503678844E-12
		1.0754762	-1.46675116032713E-12
		1.0776746	-1.29373303410869E-12
		1.0798728	-1.40285270723874E-12
		1.0820713	-1.06537467143748E-12
		1.0842695	-7.01605886384948E-13
		1.086468	-8.75072175248879E-13
		1.0886662	-5.04891418418336E-13
		1.0908647	-4.30776409372672E-13
		1.0930629	-5.71396822500875E-13
		1.0952613	-4.90485098628541E-13
		1.0974596	-1.28254792773209E-13
		1.099658	-2.51926305074371E-14
		1.1018562	2.50305608611431E-13
		1.1040547	-1.05180720521216E-13
		1.1062529	-3.80639854020869E-14
		1.1084514	-4.81767189152279E-13
		1.1106496	-6.33154367947738E-13
		1.112848	-6.20366139799558E-13
		1.1150463	-6.12672792873651E-13
		1.1172447	-7.71717852081904E-13
		1.1194429	-8.59230152385413E-13
		1.1216414	-1.01193992877654E-12
		1.1238396	-1.20370043328907E-12
		1.1260381	-1.04660310467553E-12
		1.1282363	-7.65616890142231E-13
		1.1304348	-5.91829112941768E-13
		1.132633	-7.45667428170281E-13
		1.1348314	-5.72989696827474E-13
		1.1370296	-7.65617302100551E-13
		1.1392281	-1.15605809105213E-12
		1.1414263	-7.30738525735839E-13
		1.1436248	-8.71260455221092E-13
		1.145823	-1.09694571367518E-12
		1.1480215	-1.32635251781889E-12
		1.1502197	-1.0902589796064E-12
		1.1524181	-1.61021385941375E-12
		1.1546164	-1.76828651866784E-12
		1.1568148	-1.35514857196714E-12
		1.159013	-1.07329440096436E-12
		1.1612115	-1.31410338598996E-12
		1.1634097	-9.86991265904846E-13
		1.1656082	-6.07754322972752E-13
		1.1678064	-5.51955538080202E-13
		1.1700048	-4.41517659273281E-13
		1.1722031	-5.0029178242209E-14
		1.1744015	-1.28830435214298E-14
		1.1765997	-4.90960234975036E-13
		1.1787982	-1.66107379631523E-13
		1.1809964	-5.43055028478505E-13
		1.1831949	-7.48730044223837E-13
		1.1853931	-5.71250850138735E-13
		1.1875916	-2.51782299244804E-13
		1.1897898	-4.7495958464823E-13
		1.1919882	-4.89691931348337E-13
		1.1941864	-7.04114758041813E-13
		1.1963849	-9.64804165707183E-13
		1.1985831	-9.98664794568497E-13
		1.2007816	-8.10547336811365E-13
		1.2029798	-5.52104657828386E-13
		1.2051783	-5.75324533308784E-13
		1.2073765	-4.26633256981848E-13
		1.2095749	-2.08916299586138E-13
		1.2117732	-1.97259264774973E-13
		1.2139716	-9.82280875859168E-14
		1.2161698	3.52834114135925E-13
		1.2183683	3.76692973048478E-13
		1.2205665	2.89238313028093E-14
		1.222765	-4.36305670427538E-13
		1.2249632	-6.52388015295504E-13
		1.2271616	-9.68347204695994E-13
		1.2293599	-1.25928010401099E-12
		1.2315583	-1.11590100527888E-12
		1.2337565	-1.03332180535724E-12
		1.235955	-1.18900912688912E-12
		1.2381532	-1.11571153845077E-12
		1.2403517	-1.52746562973934E-12
		1.2425499	-1.664350710206E-12
		1.2447484	-1.31592783441576E-12
		1.2469466	-9.73395566415436E-13
		1.249145	-7.57433440812885E-13
		1.2513433	-8.65869902014969E-13
		1.2535417	-8.30186880962524E-13
		1.2557399	-8.21706544558353E-13
		1.2579384	-5.21285252636926E-13
		1.2601366	-5.33162818948953E-13
		1.2623351	-2.06181469201896E-13
		1.2645333	-4.79077293184671E-14
		1.2667317	-1.63074926329663E-13
		1.26893	-1.9203532555827E-13
		1.2711284	-1.04553156601635E-13
		1.2733266	2.06147110927011E-13
		1.2755251	2.79347474516504E-13
		1.2777233	3.00150833986698E-13
		1.2799218	4.02737823003676E-14
		1.28212	-3.02607550794225E-13
		1.2843184	-2.41426082367944E-13
		1.2865167	-5.72614198314655E-14
		1.2887151	-2.0764278167857E-13
		1.2909133	-1.70382177664207E-13
		1.2931118	-5.85773231772049E-13
		1.29531	-7.312302921606E-13
		1.2975085	-4.76255688135525E-13
		1.2997067	-4.33780273468117E-13
		1.3019052	-4.21411580471037E-13
		1.3041034	-4.28212422343412E-13
		1.3063018	-4.58861929295433E-13
		1.3085001	-6.66932774138811E-13
		1.3106985	-5.43228814361724E-13
		1.3128967	-3.64655862901804E-13
		1.3150952	1.34593178325244E-13
		1.3172934	2.90112013547371E-13
		1.3194919	2.77996494862654E-13
		1.3216901	2.8754720902842E-13
		1.3238885	1.86647866943337E-13
		1.3260868	-1.58727978758985E-13
		1.3282852	-5.07139427536816E-13
		1.3304834	-8.0086425983006E-13
		1.3326819	-6.31850503620415E-13
		1.3348801	-5.09903816166542E-13
		1.3370786	-6.58138688827084E-13
		1.3392768	-8.75651883885863E-13
		1.3414752	-1.18412706855729E-12
		1.3436735	-1.39035193249912E-12
		1.3458719	-1.5434814919396E-12
		1.3480701	-1.54633858976353E-12
		1.3502686	-1.21042243487956E-12
		1.3524668	-1.46017754817091E-12
		1.3546653	-1.17561953397767E-12
		1.3568635	-1.37020275008973E-12
		1.359062	-1.28666983739923E-12
		1.3612602	-8.10675743146359E-13
		1.3634586	-2.90171100775835E-13
		1.3656569	-3.54776074245828E-13
		1.3678553	-8.71775308451549E-13
		1.3700535	-1.25380774960579E-12
		1.372252	-1.57194173926402E-12
		1.3744502	-1.44019772754743E-12
		1.3766487	-1.41689756758076E-12
		1.3788471	-1.46002774053727E-12
		1.3810453	-1.54935559108679E-12
		1.3832438	-1.53823155196085E-12
		1.385442	-1.30931940975267E-12
		1.3876405	-1.3168442068923E-12
		1.3898387	-1.16290660950094E-12
		1.3920372	-8.81483643478594E-13
		1.3942354	-8.84759253909062E-13
		1.3964338	-7.57890111670494E-13
		1.398632	-4.85762282682111E-13
		1.4008305	-4.0368830673317E-13
		1.4030287	1.18680882824484E-13
		1.4052272	4.64148303803916E-13
		1.4074254	7.4087036343819E-13
		1.4096239	6.07346831564639E-13
		1.4118221	6.01917338658819E-13
		1.4140205	5.83243446707672E-13
		1.4162188	1.13166558908993E-13
		1.4184172	-3.35175695615177E-13
		1.4206154	-8.39602993196329E-13
		1.4228139	-6.2203813792008E-13
		1.4250121	-1.072557125772E-12
		1.4272106	-1.25490113652102E-12
		1.4294088	-1.33826740596355E-12
		1.4316072	-1.09562078376563E-12
		1.4338055	-9.62077378887216E-13
		1.4360039	-5.65916962541715E-13
		1.4382021	-3.80071473795082E-13
		1.4404006	-4.38880773510102E-13
		1.4425988	-3.08762971784649E-13
		1.4447973	9.46096511678961E-14
		1.4469955	4.08839764417807E-13
		1.449194	6.69479003960666E-13
		1.4513922	8.16727947308474E-13
		1.4535906	5.10160658290173E-13
		1.4557889	3.3303392342247E-13
		1.4579873	1.93531060059082E-13
		1.4601855	1.08724332507071E-13
		1.462384	2.16000271686878E-14
		1.4645822	-2.52033239470886E-13
		1.4667807	-5.2012562924904E-13
		1.4689789	-1.17103789994803E-12
		1.4711773	-1.39007465628836E-12
		1.4733756	-1.5563830216481E-12
		1.475574	-1.21232212857494E-12
		1.4777722	-1.26615477341967E-12
		1.4799707	-1.05242580399911E-12
		1.4821689	-4.99669958267674E-13
		1.4843674	-5.90924698591205E-13
		1.4865656	-5.79960262078366E-13
		1.488764	-2.02284989937737E-13
		1.4909623	3.00941476987441E-14
		1.4931607	1.13651955685418E-13
		1.4953589	3.91313309693238E-13
		1.4975574	4.13786438661273E-13
		1.4997556	2.56202800603311E-13
		1.5019541	-9.26745168123499E-14
		1.5041523	8.30215184473538E-14
		1.5063508	-1.73495220070797E-13
		1.508549	-3.307945428607E-13
		1.5107474	-2.32185839332655E-13
		1.5129457	-5.72627167228916E-13
		1.5151441	-1.13903412394429E-12
		1.5173423	-1.30114867946244E-12
		1.5195408	-9.8619424772565E-13
		1.521739	-9.80521971318787E-13
		1.5239375	-5.58134275594302E-13
		1.5261357	-4.43256574160093E-13
		1.5283341	-4.58777835286998E-13
		1.5305324	-5.64231445358299E-13
		1.5327308	-4.51845112449997E-13
		1.534929	-3.93461986439679E-13
		1.5371275	-5.75823517548069E-13
		1.5393257	-7.30193948323566E-13
		1.5415242	-7.89853873881699E-13
		1.5437224	-7.72486506861897E-13
		1.5459208	-6.32259107339854E-13
		1.5481191	-7.41745947626098E-13
		1.5503175	-9.54705329946541E-13
		1.5525157	-9.29531370872904E-13
		1.5547142	-8.27034710997876E-13
		1.5569124	-3.89673889116994E-13
		1.5591109	-5.91645050160301E-13
		1.5613091	-1.50638751147966E-13
		1.5635076	-5.54324183444152E-14
		1.5657058	5.78375892387175E-14
		1.5679042	4.13868280841066E-14
		1.5701025	-2.52028096870837E-14
		1.5723009	-3.85959165538019E-14
		1.5744991	5.66756626698875E-14
		1.5766976	4.97321167936394E-13
		1.5788958	5.94301785592941E-13
		1.5810943	2.58723639261662E-13
		1.5832925	3.59533085196851E-15
		1.5854909	-5.930971709426E-14
		1.5876892	-3.20022650218164E-14
		1.5898876	2.5273633196277E-13
		1.5920858	3.24218534672502E-13
		1.5942843	5.1198845232913E-13
		1.5964825	5.75599698260412E-13
		1.598681	3.9380262308555E-13
		1.6008792	8.16251097684941E-15
		1.6030777	1.95469495153861E-13
		1.6052759	5.82714686178004E-13
		1.6074743	1.06520327379908E-12
		1.6096725	1.43239569777158E-12
		1.611871	1.48637474843188E-12
		1.6140692	1.86046280173337E-12
		1.6162677	2.12894480640591E-12
		1.6184659	2.34217698366919E-12
		1.6206644	2.60694886578492E-12
		1.6228626	2.86079700062149E-12
		1.625061	3.05285871956018E-12
		1.6272593	3.45198008578131E-12
		1.6294577	3.50912634835634E-12
		1.6316559	3.39331432260163E-12
		1.6338544	3.59179428529443E-12
		1.6360526	4.35273032377454E-12
		1.6382511	5.10854076123331E-12
		1.6404493	5.74657369442258E-12
		1.6426477	5.89988625877114E-12
		1.644846	5.67709030195187E-12
		1.6470444	5.83982172357543E-12
		1.6492426	6.54157876702982E-12
		1.6514411	7.33877054392383E-12
		1.6536393	8.16923742589336E-12
		1.6558378	8.7475237738154E-12
		1.658036	8.92463548678077E-12
		1.6602345	9.29476085551784E-12
		1.6624327	1.00020555903293E-11
		1.6646311	1.10837139315344E-11
		1.6668293	1.24677848484868E-11
		1.6690278	1.33494622217789E-11
		1.671226	1.39331405161313E-11
		1.6734245	1.44030456702193E-11
		1.6756227	1.43377678294482E-11
		1.6778212	1.46566892548624E-11
		1.6800194	1.52667916956465E-11
		1.6822178	1.61720115963903E-11
		1.6844161	1.74642112900655E-11
		1.6866145	1.87116753246023E-11
		1.6888127	1.95302955226193E-11
		1.6910112	2.01336719941774E-11
		1.6932094	2.09740718939886E-11
		1.6954079	2.18591864300946E-11
		1.6976061	2.38953677260833E-11
		1.6998045	2.62389003892617E-11
		1.7020028	2.81087608417422E-11
		1.7042012	2.99366233733909E-11
		1.7063994	3.15816147284369E-11
		1.7085979	3.30101774451689E-11
		1.7107961	3.49831552481803E-11
		1.7129946	3.72790528316782E-11
		1.7151928	3.94007992623697E-11
		1.7173913	4.08737613762259E-11
		1.7195895	4.19136073423867E-11
		1.7217879	4.28021164433625E-11
		1.7239861	4.47181248846186E-11
		1.7261846	4.67840640827709E-11
		1.7283828	4.91827652230252E-11
		1.7305813	5.15605817084085E-11
		1.7327795	5.32255543456924E-11
		1.734978	5.41827796606486E-11
		1.7371762	5.59510102100614E-11
		1.7393746	5.84808595101901E-11
		1.7415729	6.19603687998425E-11
		1.7437713	6.53454130840701E-11
		1.7459695	6.82098808722723E-11
		1.748168	7.0576381822367E-11
		1.7503662	7.17945123845635E-11
		1.7525647	7.27230315871196E-11
		1.7547629	7.5696988651019E-11
		1.7569613	7.99220830302583E-11
		1.7591596	8.45184737631144E-11
		1.761358	8.86930410880668E-11
		1.7635562	9.19331721301334E-11
		1.7657547	9.36492212217376E-11
		1.7679529	9.54457005029961E-11
		1.7701514	9.81131492696076E-11
		1.7723496	1.02932096588231E-10
		1.7745481	1.07763863625467E-10
		1.7767463	1.11936563603107E-10
		1.7789447	1.1438996119911E-10
		1.781143	1.16204668671942E-10
		1.7833414	1.17536283188476E-10
		1.7855396	1.20408121208981E-10
		1.7877381	1.24262307976455E-10
		1.7899363	1.2933606975197E-10
		1.7921348	1.33267102817231E-10
		1.794333	1.36439419749967E-10
		1.7965314	1.39220115053925E-10
		1.7987297	1.41514014074196E-10
		1.8009281	1.44157757434214E-10
		1.8031263	1.47561127935597E-10
		1.8053248	1.52202524883978E-10
		1.807523	1.56266274460685E-10
		1.8097215	1.59648294546162E-10
		1.8119197	1.63011667534425E-10
		1.8141181	1.67781547615308E-10
		1.8163164	1.72897191109143E-10
		1.8185148	1.77485622997526E-10
		1.820713	1.81792492196967E-10
		1.8229115	1.84930597139153E-10
		1.8251097	1.87519386270589E-10
		1.8273082	1.90266613073504E-10
		1.8295064	1.95393484086394E-10
		1.8317049	2.01079786366636E-10
		1.8339031	2.07073655512121E-10
		1.8361015	2.11414769389505E-10
		1.8382998	2.14505160487251E-10
		1.8404982	2.1477925279837E-10
		1.8426964	2.16927316088293E-10
		1.8448949	2.20951549906109E-10
		1.8470931	2.28170447073077E-10
		1.8492916	2.35346012888602E-10
		1.8514898	2.40711533414825E-10
		1.8536882	2.42520189410206E-10
		1.8558865	2.43986535373174E-10
		1.8580849	2.4542496637844E-10
		1.8602831	2.49695738850507E-10
		1.8624816	2.5672806260158E-10
		1.8646798	2.64731472264733E-10
		1.8668783	2.71933554786811E-10
		1.8690765	2.76181348287825E-10
		1.8712749	2.77868276385648E-10
		1.8734732	2.79034779053419E-10
		1.8756716	2.82089712001841E-10
		1.8778698	2.86577743850451E-10
		1.8800683	2.92637417463141E-10
		1.8822665	2.98208536453E-10
		1.884465	3.01227899443142E-10
		1.8866632	3.01123482864764E-10
		1.8888617	3.00723504956759E-10
		1.8910599	3.01296578901207E-10
		1.8932583	3.03004437898914E-10
		1.8954566	3.0638467882912E-10
		1.897655	3.09431584749709E-10
		1.8998532	3.14429250972982E-10
		1.9020517	3.19995172211241E-10
		1.9042499	3.24227601844096E-10
		1.9064484	3.26498167764441E-10
		1.9086466	3.28956837359987E-10
		1.910845	3.31233975298233E-10
		1.9130433	3.34866761055976E-10
		1.9152417	3.36979469759196E-10
		1.9174399	3.40346016307649E-10
		1.9196384	3.43459717237545E-10
		1.9218366	3.46896058802863E-10
		1.9240351	3.49877619469665E-10
		1.9262333	3.51156246326044E-10
		1.9284317	3.51801173819135E-10
		1.93063	3.51471177638915E-10
		1.9328284	3.54011808178819E-10
		1.9350266	3.57935283520608E-10
		1.9372251	3.63118534205124E-10
		1.9394236	3.65559650075033E-10
		1.9416218	3.67677658292373E-10
		1.9438202	3.68531216602822E-10
		1.9460185	3.66688171381223E-10
		1.9482169	3.67205121897534E-10
		1.9504151	3.70914105730384E-10
		1.9526136	3.77579807618935E-10
		1.9548118	3.81114055744328E-10
		1.9570103	3.82941971832784E-10
		1.9592085	3.7993787694573E-10
		1.9614069	3.74982345567473E-10
		1.9636052	3.72146442115747E-10
		1.9658036	3.72437657298078E-10
		1.9680018	3.76060238758845E-10
		1.9702003	3.80573373157443E-10
		1.9723985	3.85999727075871E-10
		1.974597	3.87392366497445E-10
		1.9767952	3.89413632489295E-10
		1.9789937	3.87331690626351E-10
		1.9811919	3.89047989264233E-10
		1.9833903	3.91665488018387E-10
		1.9855886	3.9615019998192E-10
		1.987787	3.97695848098306E-10
		1.9899852	3.97461837855554E-10
		1.9921837	3.94894434123284E-10
		1.9943819	3.92327239059198E-10
		1.9965804	3.91884009507336E-10
		1.9987786	3.93998449707686E-10
		2.000977	3.98314087780147E-10
		2.0031753	4.00391786205347E-10
		2.0053735	4.00023901849628E-10
		2.0075722	3.93420033554851E-10
		2.0097704	3.91841368654957E-10
		2.0119686	3.88970664884125E-10
		2.0141668	3.90818557857802E-10
		2.0163655	3.92172756501619E-10
		2.0185637	3.93884634739318E-10
		2.020762	3.94953434023408E-10
		2.0229602	3.90040982156922E-10
		2.0251589	3.87975458957671E-10
		2.0273571	3.85592546334848E-10
		2.0295553	3.89597540434347E-10
		2.0317535	3.92404052702972E-10
		2.0339522	3.96069743379632E-10
		2.0361505	3.95206813406226E-10
		2.0383487	3.93401950999155E-10
		2.0405469	3.90637631320924E-10
		2.0427456	3.90525075370423E-10
		2.0449438	3.95899556575512E-10
		2.047142	3.98696675141083E-10
		2.0493402	4.03090166898463E-10
		2.0515389	3.99736429070209E-10
		2.0537372	3.93024417494327E-10
		2.0559354	3.86881012034526E-10
		2.0581336	3.84894505010172E-10
		2.0603323	3.86314482961829E-10
		2.0625305	3.88532115691116E-10
		2.0647287	3.86978260538134E-10
		2.066927	3.83477296842434E-10
		2.0691257	3.78988385539896E-10
		2.0713239	3.75596111533532E-10
		2.0735221	3.75010584187109E-10
		2.0757203	3.71904024679129E-10
		2.077919	3.78561030709978E-10
		2.0801172	3.83724955223161E-10
		2.0823154	3.85294799456361E-10
		2.0845137	3.79719396020847E-10
		2.0867124	3.73270637661763E-10
		2.0889106	3.71076499634646E-10
		2.0911088	3.72868091028397E-10
		2.093307	3.73058907831348E-10
		2.0955057	3.72650567668924E-10
		2.0977039	3.68643779583109E-10
		2.0999022	3.61192007482598E-10
		2.1021004	3.59395567022548E-10
		2.1042991	3.56178256479561E-10
		2.1064973	3.5956209649579E-10
		2.1086955	3.6516277210857E-10
		2.1108937	3.69646694793788E-10
		2.1130924	3.66614896826733E-10
		2.1152906	3.60036877824243E-10
		2.1174889	3.59360717435596E-10
		2.1196871	3.61619005540366E-10
		2.1218858	3.65767097381054E-10
		2.124084	3.68161188763217E-10
		2.1262822	3.69546777321751E-10
		2.1284804	3.64442640863181E-10
		2.1306791	3.58832381227572E-10
		2.1328773	3.54060417556926E-10
		2.1350756	3.50938284509939E-10
		2.1372738	3.48215565147173E-10
		2.1394725	3.49000917611301E-10
		2.1416707	3.47338239698817E-10
		2.1438689	3.44818147306901E-10
		2.1460671	3.39822255465421E-10
		2.1482658	3.39665956828267E-10
		2.1504641	3.39365309407638E-10
		2.1526623	3.46921317658648E-10
		2.1548605	3.49641399802001E-10
		2.1570592	3.44424728485997E-10
		2.1592574	3.39487649365151E-10
		2.1614556	3.38659804924083E-10
		2.1636539	3.37840376279282E-10
		2.1658525	3.39087181367564E-10
		2.1680508	3.42808229960063E-10
		2.170249	3.451885489071E-10
		2.1724472	3.41291188512051E-10
		2.1746459	3.34366072095182E-10
		2.1768441	3.29867171572999E-10
		2.1790423	3.27929483269972E-10
		2.1812406	3.253560941484E-10
		2.1834393	3.24619219260691E-10
		2.1856375	3.28264973135261E-10
		2.1878357	3.28052323117475E-10
		2.1900339	3.22827837799891E-10
		2.1922326	3.16009839445372E-10
		2.1944308	3.12048431052928E-10
		2.196629	3.12479512537355E-10
		2.1988273	3.11825859367461E-10
		2.201026	3.16892675234667E-10
		2.2032242	3.14955911306469E-10
		2.2054224	3.10460685143171E-10
		2.2076206	3.02830005711062E-10
		2.2098193	3.00615515212067E-10
		2.2120175	3.06276219212589E-10
		2.2142158	3.10850654207226E-10
		2.216414	3.09395429951802E-10
		2.2186127	3.08842647524337E-10
		2.2208109	3.05616554460456E-10
		2.2230091	2.99235926060373E-10
		2.2252073	2.96720029906739E-10
		2.227406	2.96253672069487E-10
		2.2296042	2.96377599962448E-10
		2.2318025	2.92558171769315E-10
		2.2340007	2.86477010802071E-10
		2.2361994	2.85297570171621E-10
		2.2383976	2.84620006245268E-10
		2.2405958	2.82934922191623E-10
		2.242794	2.79429616705461E-10
		2.2449927	2.79370359332933E-10
		2.247191	2.7748496715124E-10
		2.2493892	2.75651950281679E-10
		2.2515874	2.72382488677475E-10
		2.2537861	2.7462404500748E-10
		2.2559843	2.7226587159386E-10
		2.2581825	2.73336019733911E-10
		2.2603807	2.75361506021837E-10
		2.2625794	2.76350519510401E-10
		2.2647777	2.76548699242764E-10
		2.2669759	2.73630030267515E-10
		2.2691741	2.73187981552803E-10
		2.2713728	2.72279119364132E-10
		2.273571	2.71981035894148E-10
		2.2757692	2.69209158878181E-10
		2.2779675	2.67534016753231E-10
		2.2801661	2.61836019218479E-10
		2.2823644	2.57401945700557E-10
		2.2845626	2.54721287646992E-10
		2.2867608	2.57789343392262E-10
		2.2889595	2.60281753153114E-10
		2.2911577	2.57080718631969E-10
		2.2933559	2.51706846533239E-10
		2.2955542	2.45330347107538E-10
		2.2977529	2.41311409444726E-10
		2.2999511	2.37327762735826E-10
		2.3021493	2.38226854433072E-10
		2.3043475	2.33561168927303E-10
		2.3065462	2.30980779842496E-10
		2.3087444	2.30120746384499E-10
		2.3109426	2.30114729573809E-10
		2.3131409	2.28291008546647E-10
		2.3153396	2.27496801657769E-10
		2.3175378	2.28283746843188E-10
		2.319736	2.2833439274512E-10
		2.3219342	2.24096390826127E-10
		2.3241329	2.18654330835094E-10
		2.3263311	2.1716296333529E-10
		2.3285294	2.17687292046008E-10
		2.3307276	2.15701751885519E-10
		2.3329263	2.16539538648436E-10
		2.3351245	2.15588107445716E-10
		2.3373227	2.16321637648758E-10
		2.3395209	2.15359914211211E-10
		2.3417196	2.14643102156078E-10
		2.3439178	2.15547615483705E-10
		2.3461161	2.1692910914365E-10
		2.3483143	2.17289210446898E-10
		2.350513	2.18340675121779E-10
		2.3527112	2.1917670306462E-10
		2.3549094	2.12760663605878E-10
		2.3571076	2.01783452355908E-10
		2.3593063	1.98445368004206E-10
		2.3615046	2.00912432401859E-10
		2.3637028	1.99666806869888E-10
		2.365901	1.95289561569934E-10
		2.3680997	1.87429559893224E-10
		2.3702979	1.79874437693211E-10
		2.3724961	1.69840811005207E-10
		2.3746943	1.64889607888225E-10
		2.376893	1.66042737569979E-10
		2.3790913	1.67546733941943E-10
		2.3812895	1.63574998169451E-10
		2.3834877	1.55876723009935E-10
		2.3856864	1.50798898173863E-10
		2.3878846	1.45951393442349E-10
		2.3900828	1.47595599845254E-10
[truncated: 50 more rows]

## Sheet: Figure 3a
Figure 3a
		Photon energy (eV)	counts/nC/eV
		1.54668372904	86.2963007138862
		1.54697337435	86.2963007138862
		1.54726313859	-7.18840659946181
		1.54755302183	57.4836441605033
		1.54784302412	71.8250515452933
		1.54813314556	57.4364440225417
		1.54842338619	-14.353213129541
		1.54871374609	21.5209750209187
		1.54900422533	7.17071082936535
		1.54929482399	57.3421122548014
		1.54958554212	121.801905109719
		1.54987637979	14.3237451533479
		1.55016733709	0
		1.55045841407	93.0277916626674
		1.55074961081	7.15304074222287
		1.55104092737	35.7504911163643
		1.55133236383	21.4414692512306
		1.55162392025	35.7210766177685
		1.55191559671	28.5650997705541
		1.55220739327	7.13833527422857
		1.55249931001	7.13539631821036
		1.55279134699	42.794748447082
		1.55308350428	7.12952054302509
		1.55337578196	21.379751171088
		1.55366818009	92.6074190130195
		1.55396069875	-28.4828488840795
		1.554253338	-21.3533326126138
		1.55454609791	-7.11484356580553
		1.55483897856	7.11191030574718
		1.55513198001	0
		1.55542510234	21.3181377608751
		1.55571834562	71.0311479471144
		1.55601170991	0
		1.55630519528	35.486273386942
		1.55659880182	49.6602797981636
		1.55689252958	0
		1.55718637864	28.3538793384817
		1.55748034907	99.1976016575209
		1.55777444094	21.2478504816243
		1.55806865432	77.8766052851363
		1.55836298928	-21.2302999873732
		1.55865744589	99.0337970424053
		1.55895202423	14.1418386793858
		1.55924672436	106.019951157124
		1.55954154636	70.6507485813587
		1.5598364903	56.4972294608897
		1.56013155624	-14.1184664341796
		1.56042674427	63.5068211535658
		1.56072205444	98.7475218214905
		1.56101748684	0
		1.56131304153	70.4755845359003
		1.56160871859	-35.2232076843468
		1.56190451808	0
		1.56220044008	7.03880983184813
		1.56249648466	70.358950433552
		1.5627926519	-7.03298096404729
		1.56308894185	56.2405407511796
		1.56338535461	63.2443943949038
		1.56368189023	21.0727289417602
		1.56397854879	42.1279904235304
		1.56427533036	-28.0736848107471
		1.56457223501	7.01551137679121
		1.56486926282	-7.01260225948309
		1.56516641386	14.0193877013437
		1.5654636882	91.0882199533323
		1.56576108591	49.0271541069853
		1.56605860707	-7.00097287426114
		1.56635625174	62.9826056864573
		1.56665402	-20.9854872923851
		1.56695191193	34.9612913551123
		1.56724992759	69.8935481911364
		1.56754806705	90.8238769745114
		1.5678463304	-20.9506501155463
		1.5681447177	55.8451896772061
		1.56844322902	83.7329770590218
		1.56874186445	62.7736335687672
		1.56904062404	55.7755917411457
		1.56933950788	62.7214542139471
		1.56963851604	76.6276794352462
		1.56993764858	20.8897667720955
		1.57023690559	13.9207184248233
		1.57053628714	55.6597083279307
		1.5708357933	69.5456857635815
		1.57113542414	0
		1.57143517974	48.6414653692115
		1.57173506017	27.7835516887696
		1.5720350655	41.6579747025346
		1.57233519581	97.1614609230471
		1.57263545117	13.8744272515584
		1.57293583165	83.2118832725905
		1.57323633733	55.4514743389739
		1.57353696829	69.2854568468846
		1.57383772459	90.0335511770098
		1.57413860631	117.687099975943
		1.57443961352	-13.8397681929328
		1.5747407463	34.584991558767
		1.57504200473	55.3129058601898
		1.57534338887	0
		1.5756448988	41.4500711417835
		1.57594653459	27.6218489084023
		1.57624829633	-6.90257996907101
		1.57655018407	6.89969841608268
		1.57685219791	6.8968175681035
		1.5771543379	-34.4696871250642
		1.57745660413	48.2374059068677
		1.57775899668	165.316302075356
		1.57806151561	20.6559036724745
		1.57836416099	-6.88242389973386
		1.57866693292	27.5181891189655
		1.57896983145	0
		1.57927285667	34.3689807637613
		1.57957600865	123.676589619739
		1.57987928747	27.4721913697658
		1.58018269319	-48.0562232032966
		1.5804862259	68.6230234811712
		1.58078988567	89.1725985375562
		1.58109367258	82.2787160289301
		1.5813975867	68.5368938505025
		1.5817016281	47.9557386320957
		1.58200579687	-20.5438527827795
		1.58231009307	-6.84508275393911
		1.58261451678	34.211076417903
		1.58291906809	34.1967425821443
		1.58322374705	47.8553771666211
		1.58352855376	47.8353196392646
		1.58383348828	122.953543797929
		1.5841385507	0
		1.58444374108	61.4252270287628
		1.5847490595	-6.82216267553047
		1.58505450604	34.0965041412215
		1.58536008078	20.4493190503051
		1.58566578379	95.3901093739821
		1.58597161515	6.81071950087771
		1.58627757493	0
		1.58658366321	34.0250106359591
		1.58688988007	122.438600882194
		1.58719622558	47.5950129316184
		1.58750269983	-13.5928626634546
		1.58780930287	67.935758035747
		1.5881160348	-27.1628839083725
		1.58842289569	61.0908016696574
		1.58872988562	20.3550402864935
		1.58903700466	67.8216070686924
		1.58934425289	94.9103216069433
		1.58965163038	94.9103216069433
		1.58995913722	94.9103216069433
		1.59026677348	94.9103216069433
		1.59057453924	94.9103216069433
		1.59088243458	94.9103216069433
		1.59119045956	94.9103216069433
		1.59149861428	94.9103216069433
		1.5918068988	108.104284133145
		1.59211531321	67.5367204564118
		1.59242385758	54.006616267478
		1.59273253199	26.9919308862338
		1.59304133652	-13.4902782199099
		1.59335027124	87.6498505809751
		1.59365933623	-20.2183619615853
		1.59396853157	33.6830623793671
		1.59427785735	107.740346631172
		1.59458731362	20.1927946585567
		1.59489690049	33.6404607050395
		1.59520661801	60.5272808590838
		1.59551646628	-26.8896616646116
		1.59582644536	73.9153591327501
		1.59613655534	13.4334829783657
		1.59644679629	40.2834334482446
		1.5967571683	87.2439146725001
		1.59706767144	80.4988301190911
		1.59737830579	60.348618235112
		1.59768907143	26.810275631795
		1.59799996844	93.7963108407593
		1.59831099689	-6.69690476806195
		1.59862215686	93.7170324465258
		1.59893344844	53.529947383312
		1.5992448717	46.818896586946
		1.59955642673	113.654942820206
		1.59986811359	20.0482699312105
		1.60017993237	-33.399645569816
		1.60049188316	120.187841081553
		1.60080396601	126.811246826365
		1.60111618103	-26.6858028527146
		1.60142852828	93.3607636566383
		1.60174100785	106.652830969372
		1.60205361981	106.607657494503
		1.60236636424	53.2812475908745
		1.60267924123	13.314668003735
		1.60299225086	133.09025504598
		1.60330539319	39.9101532007031
		1.60361866832	73.1375957973114
		1.60393207633	66.4605318748609
		1.60424561728	73.0755819956066
		1.60455929127	19.9212508898704
		1.60487309837	79.6511987593178
		1.60518703866	66.3478352677574
		1.60550111222	99.4795178058185
		1.60581531914	145.841363300486
		1.60612965949	172.284803534604
		1.60644413336	19.8705750424041
		1.60675874081	92.6899697809124
		1.60707348195	165.447498415206
		1.60738835683	112.45650351747
		1.60770336555	132.245552879378
		1.60801850819	92.5325455852889
		1.60833378483	92.4932138979851
		1.60864919554	99.057741378589
		1.60896474041	85.8135383391246
		1.60928041952	125.366447745568
		1.60959623295	131.908549373266
		1.60991218078	112.074566196654
		1.61022826309	158.155591410115
		1.61054447997	111.97920012209
		1.61086083149	197.526237908761
		1.61117731774	151.372310028943
		1.61149393879	177.622262979024
		1.61181069474	164.395014406479
		1.61212758565	230.054983020951
		1.61244461161	164.254978708771
		1.61276177271	144.482788484277
		1.61307906903	288.842421975347
		1.61339650064	157.483253205127
		1.61371406762	229.565162009345
		1.61403177007	183.573816585285
		1.61434960806	216.26258068339
		1.61466758168	307.878953445598
		1.614985691	235.721563912951
		1.61530393611	176.715731778704
		1.6156223171	281.316048238903
		1.61594083403	274.656519939951
		1.616259487	248.392658796619
		1.61657827609	280.955875688727
		1.61689720138	320.022279386643
		1.61721626295	287.244186763818
		1.61753546089	469.835115189664
		1.61785479527	463.111639183811
		1.61817426619	534.632724072313
		1.61849387372	651.712408807941
		1.61881361795	573.261708809438
		1.61913349895	605.57431788015
		1.61945351682	891.701038331049
		1.61977367164	579.032424164403
		1.62009396348	747.867836421684
		1.62041439243	650.041555384474
		1.62073495859	662.758588716027
		1.62105566201	779.382190087707
		1.62137650281	629.730851870354
		1.62169748104	532.121811484244
		1.62201859681	350.27158440453
		1.62233985019	518.698556225528
		1.62266124126	434.223902952345
		1.62298277012	421.08145884765
		1.62330443683	356.146972304746
		1.6236262415	388.357403683674
		1.6239481842	355.84163916081
		1.62427026501	336.287809852677
		1.62459248403	374.929355897656
		1.62491484133	394.153080161934
		1.62523733699	368.148935840809
		1.62555997111	439.006728925549
		1.62588274377	354.926552547033
		1.62620565505	283.819336944605
		1.62652870503	341.72648862859
		1.6268518938	309.355219606637
		1.62717522145	341.432991285203
		1.62749868806	328.40756932444
		1.62782229371	405.505610273578
		1.6281460385	366.728342098372
		1.62846992249	257.242593133378
		1.62879394579	385.697987037411
		1.62911810847	282.723558918256
		1.62944241062	256.910870648491
		1.62976685233	166.920228610089
		1.63009143367	231.02087433193
		1.63041615474	166.776607810746
		1.63074101562	185.939996356172
		1.6310660164	217.904769152958
		1.63139115716	288.279192362073
		1.63171643798	262.541263059159
		1.63204185896	160.017182395979
		1.63236742018	204.733754901351
		1.63269312172	134.298634574132
		1.63301896368	95.8862549784312
		1.63334494613	242.807141232768
		1.63367106916	255.476276536089
		1.63399733286	134.067210994291
		1.63432373731	121.246592106611
		1.63465028261	210.495349466596
		1.63497696883	146.645585260485
		1.63530379607	216.686887766942
		1.63563076441	89.1855047025756
		1.63595787393	140.08815296932
		1.63628512473	178.217035611898
		1.63661251688	267.210116443955
		1.63694005049	209.860128011811
		1.63726772562	88.9931097397568
		1.63759554238	222.386649134204
		1.63792350084	114.320853257604
		1.6382516011	146.013509479924
		1.63857984324	177.67873437484
		1.63890822735	196.630687456677
		1.63923675351	101.442918504429
		1.63956542182	196.460643065136
		1.63989423236	133.028668053999
		1.64022318521	284.938089574628
		1.64055228047	177.218084422949
		1.64088151823	246.73263196995
		1.64121089856	101.1798219529
		1.64154042156	316.050034418809
		1.64187008732	334.867949163388
		1.64219989592	277.883160811657
		1.64252984746	296.701142186373
		1.64285994201	378.603289394428
		1.64319017968	384.746524509392
		1.64352056053	409.798090728696
		1.64385108468	460.035242356865
		1.64418175219	214.170078139717
		1.64451256317	352.597724746868
		1.6448435177	365.032084238168
		1.64517461586	541.01963547488
		1.64550585776	383.579958993969
		1.64583724346	383.413474208533
		1.64616877307	270.157743350543
		1.64650044668	288.880475201375
		1.64683226437	112.991096326018
		1.64716422622	219.609481479957
		1.64749633234	137.980277242661
		1.64782858281	194.342274819655
		1.64816097771	213.05696013196
		1.64849351714	100.218518507406
		1.64882620119	162.78429227683
		1.64915902995	143.938874048
		1.6494920035	175.153725517388
		1.64982512193	112.549844950993
		1.65015838535	162.501269210597
		1.65049179382	143.688570506361
		1.65082534745	131.136813652235
		1.65115904632	149.805405120635
		1.65149289053	149.740182497463
		1.65182688017	93.5468601891937
		1.65216101531	193.245974273307
		1.65249529606	199.392817586051
		1.65282972251	174.392698978097
		1.65316429474	236.572666628032
		1.65349901284	211.578021547224
		1.65383387691	186.605105015756
		1.65416888704	186.605105015756
		1.65450404332	186.605105015756
		1.65483934583	180.149038544266
		1.65517479467	130.395840278594
		1.65551038993	242.05803674568
		1.65584613169	117.874244581826
		1.65618202006	254.249182606008
		1.65651805513	247.939689010662
		1.65685423697	161.090424508964
		1.65719056569	130.05467105341
		1.65752704137	49.5229941839119
		1.65786366411	148.504071720154
		1.658200434	68.0346229193645
		1.65853735113	129.82751182181
		1.65887441559	111.232078168177
		1.65921162748	222.366888410537
		1.65954898688	117.30897933625
		1.65988649388	172.800775992526
		1.66022414858	104.868859584016
		1.66056195108	104.822973915379
		1.66089990145	160.247329174213
		1.6612379998	147.855864524088
		1.66157624622	203.212809074071
		1.6619146408	98.4842797257178
		1.66225318362	92.2885760442622
		1.6625918748	147.597040117044
		1.6629307144	122.943645771076
		1.66326970254	129.034260332003
		1.6636088393	116.694115782265
		1.66394812477	214.868613024006
		1.66428755905	122.728231448674
		1.66462714222	239.215103281017
		1.66496687439	306.551515135656
		1.66530675565	306.41703448244
		1.66564678609	306.282587883058
		1.66598696579	263.28743078755
		1.66632729487	263.171865274778
		1.6666677734	336.467397606766
		1.66700840148	214.021599362534
		1.66734917921	226.15204051195
		1.66769010668	299.367090731768
		1.66803118398	219.846538699917
		1.66837241121	256.374922058887
		1.66871378846	292.871136238718
		1.66905531582	231.754395413201
		1.66939699339	396.24769819553
		1.66973882126	402.166886110449
		1.67008079953	389.808485308649
		1.67042292829	371.372768823934
		1.67076520763	298.184573138205
		1.67110763766	225.060692018693
		1.67145021845	340.482466223019
		1.67179295012	303.86836765457
		1.67213583275	188.315431725438
		1.67247886643	66.7921762015617
		1.67282205127	176.010899729476
		1.67316538735	127.400015419626
		1.67350887478	103.087899888101
		1.67385251364	66.6745365030606
		1.67419630404	121.172991370703
		1.67454024606	84.7836964198081
		1.67488433981	66.586385158982
		1.67522858537	181.519135396572
		1.67557298284	96.7674980803031
		1.67591753233	157.177802395163
		1.67626223391	78.5542190257298
		1.6766070877	157.039091346939
		1.67695209378	169.044359378439
		1.67729725226	54.3116945243154
		1.67764256322	150.799189470511
		1.67798802676	132.644668438163
		1.67833364298	96.4262291338907
		1.67867941198	204.81519110059
		1.67902533385	246.873864762863
		1.67937140869	72.2238242199877
		1.67971763659	162.431755371283
		1.68006401765	156.346594004649
		1.68041055196	72.1280497817021
		1.68075723963	114.152223612502
		1.68110408076	252.224842817505
		1.68145107542	96.0431313446983
		1.68179822373	150.000967371653
		1.68214552579	149.934558945667
		1.68249298168	185.836527633345
		1.6828405915	143.809721155353
		1.68318835536	113.798930764648
		1.68353627334	179.6029133799
		1.68388434555	215.427989761095
		1.68423257209	125.610629565087
		1.68458095305	149.470173781963
		1.68492948852	173.308524821924
		1.68527817862	191.152185016697
		1.68562702342	119.417124230286
		1.68597602304	250.664707335334
		1.68632517757	113.345622892941
		1.68667448711	95.4065849252388
		1.68702395175	29.8013234600372
		1.6873735716	101.279514535512
		1.68772334675	125.054432747653
		1.6880732773	59.5232814963382
		1.68842336335	71.3962078433653
		1.688773605	166.517133995008
		1.68912400234	118.887953764007
		1.68947455548	89.1263332797228
		1.68982526451	41.5737986377559
		1.69017612954	83.1106262771917
		1.69052715065	100.875164315597
		1.69087832796	100.830293914362
		1.69122966155	88.9283249900773
		1.69158115154	82.962836794661
		1.69193279801	136.235428575901
		1.69228460107	165.777997490108
		1.69263656081	100.606114008145
		1.69298867735	147.884282995839
		1.69334095076	82.7783125094654
		1.69369338116	135.932359115792
		1.69404596865	141.779260968746
		1.69439871332	141.7160764345
		1.69475161528	41.3154315235286
		1.69510467462	112.091890092246
		1.69545789145	82.5571949459939
		1.69581126586	58.943125035219
		1.69616479795	70.7001982171314
		1.69651848783	106.00298171629
		1.6968723356	153.04709078152
		1.69722634135	23.5351970836173
		1.69758050519	164.672834110834
		1.69793482722	193.992040975069
		1.69828930754	111.642506960748
		1.69864394624	164.45231082189
		1.69899874344	99.8014390343493
		1.69935369923	129.097091790366
		1.69970881371	111.443113804587
		1.70006408698	211.060984710841
		1.70041951915	181.665700659657
		1.70077511031	82.0058865708812
		1.70113086057	175.64830300378
		1.70148677003	193.126699031808
		1.70184283879	204.739698285469
		1.70219906696	40.9296145300691
		1.70255545462	134.422823504398
		1.7029120019	146.046351415205
		1.70326870888	186.855622347269
		1.70362557567	221.791674465298
		1.70398260237	256.696373923047
		1.70433978909	75.8081305316965
		1.70469713593	180.692226073447
		1.70505464298	116.523379761158
		1.70541231035	232.942286465848
		1.70577013815	116.418920138626
		1.70612812648	174.550065715185
		1.70648627544	197.734674217656
		1.70684458513	267.403362319993
		1.70720305565	203.367783620229
		1.70756168711	238.123912546124
		1.70792047962	243.822313551035
		1.70827943326	342.358516756737
		1.70863854816	284.203966092901
		1.70899782441	185.519226482915
		1.70935726211	220.20511264691
		1.70971686137	191.144831264703
		1.7100766223	312.641883727463
		1.71043654498	405.094345844807
		1.71079662954	399.12776236399
		1.71115687607	393.166427995206
		1.71151728468	381.4310819039
		1.71187785547	439.026089212663
		1.71223858855	496.569159198851
		1.71259948401	536.745927215645
		1.71296054197	559.579792998845
		1.71332176253	449.768808663067
		1.71368314579	541.785015724863
		1.71404469186	362.947703090329
		1.71440640084	391.576612404034
		1.71476827284	305.06191590975
		1.71513030796	264.651408406235
		1.71549250631	333.540509397866
		1.71585486799	350.634469547014
		1.7162173931	442.404604778699
		1.71658008176	333.089551789319
		1.71694293407	350.160309026221
		1.71730595013	487.708174732065
		1.71766913005	303.963172519888
		1.71803247393	361.151647528947
		1.71839598189	464.128229180009
		1.71875965402	412.372159996651
		1.71912349043	303.414651900711
		1.71948749123	526.444153822588
		1.71985165652	549.08486806144
		1.72021598641	623.158416191263
		1.72058048101	680.021454687884
		1.72094514042	736.832905717929
		1.72130996475	753.627684825205
		1.7216749541	861.714563466799
		1.72204010859	809.987589213512
		1.72240542832	701.291585914256
		1.72277091339	683.877352066574
		1.72313656391	575.336291584168
		1.72350237999	478.280929311121
		1.72386836174	557.741805691191
		1.72423450927	511.979931992898
		1.72460082267	625.469853183517
		1.72496730206	585.401932238232
		1.72533394755	528.327318020814
		1.72570075924	687.082112847929
		1.72606773724	840.017053462487
		1.72643488166	850.98268525297
		1.7268021926	867.608772011712
		1.72716967018	838.874937601946
		1.7275373145	849.825435543667
		1.72790512567	792.810559995958
		1.7282731038	696.224637427494
		1.728641249	424.334543034796
		1.72900956137	384.555339094904
		1.72937804103	384.380737830502
		1.72974668807	271.204363681952
		1.73011550262	254.138605973466
		1.73048448478	225.798356425191
		1.73085363465	225.695756410567
		1.73122295236	225.593183041778
		1.731592438	152.20617951247
		1.73196209168	73.2511377735572
		1.73233191352	157.699935942208
		1.73270190362	180.146524763982
		1.73307206209	180.064572611709
		1.73344238905	230.602759755874
		1.7338128846	258.607302549287
		1.73418354886	162.960827331346
		1.73455438192	162.886635396166
		1.73492538391	218.954691293123
		1.73529655492	286.194957925871
		1.73566789508	241.19170828005
		1.73603940449	151.376952956891
		1.73641108326	207.347955473101
		1.73678293151	184.847666680283
		1.73715494934	195.961176531552
		1.73752713686	229.449847176774
		1.73789949419	257.314127420426
		1.73827202143	251.605515871579
		1.73864471869	324.143594159672
		1.7390175861	273.72048242091
		1.73939062375	206.592556018097
		1.73976383175	284.632711570013
		1.74013721023	245.453348339469
		1.74051075929	228.613436805833
		1.74088447905	328.830036000012
		1.7412583696	479.092589359372
		1.74163243108	384.21258600406
		1.74200666358	389.602730811188
		1.74238106722	233.654774241359
		1.74275564211	194.623281559804
		1.74313038836	289.02235065361
		1.74350530609	227.778769012915
		1.74388039541	205.4624059839
		1.74425565643	277.524846525319
		1.74463108926	183.082565316783
		1.74500669401	194.08958737811
		1.7453824708	155.200575680568
		1.74575841974	127.427803591247
		1.74613454095	60.9158168664519
		1.74651083453	238.01637104703
		1.74688730059	210.243664586347
		1.74726393926	105.073652762903
		1.74764075065	121.608457269859
		1.74801773486	143.653190438868
		1.74839489201	165.6776679684
		1.74877222222	160.081618716928
		1.7491497256	187.595794435559
		1.74952740226	193.024705159185
		1.74990525232	104.736748520313
		1.75028327588	187.337619423735
		1.75066147307	132.177604312738
		1.751039844	187.16561530463
		1.75141838878	115.549193737762
		1.75179710752	126.495739051095
		1.75217600035	269.36709169114
		1.75255506737	131.874266192784
		1.7529343087	170.259293024171
		1.75331372446	203.119273249344
		1.75369331475	142.666825034861
		1.7540730797	49.3619555706147
		1.75445301942	175.428433381343
		1.75483313402	169.86809654192
		1.75521342362	125.973165518013
		1.75559388834	213.508345029529
		1.75597452829	218.882096279411
		1.75635534358	175.025040813092
		1.75673633433	240.548585405043
		1.75711750066	185.792821318704
		1.75749884268	120.163490597694
		1.75788036051	294.810818758108
		1.75826205426	229.191607194786
		1.75864392406	169.087240431642
		1.75902597001	256.239857107086
		1.75940819223	354.210821655121
		1.75979059085	337.706765801811
		1.76017316597	163.331101279364
		1.76055591771	195.906867335542
		1.76093884619	195.816436894907
		1.76132195153	76.1156784153722
		1.76170523384	179.332676674406
		1.76208869324	124.931711842858
		1.76247232984	146.59121450387
		1.76285614377	162.803867489362
		1.76324013515	162.728627537368
		1.76362430408	211.44942958055
		1.76400865068	200.513121944552
		1.76439317509	146.252723736679
		1.7647778774	113.6995058796
		1.76516275774	178.587996933029
		1.76554781623	97.3665619194552
		1.76593305299	183.829501907162
		1.76631846813	162.127419934536
		1.76670406177	243.078536925292
		1.76708983404	210.570510448479
		1.76747578504	210.472981249356
		1.7678619149	269.712150944928
		1.76824822374	204.886256318227
		1.76863471167	258.683751082843
		1.76902137881	204.696374580901
		1.76940822529	188.448723507614
		1.76979525122	193.74308801526
		1.77018245672	242.066533715856
		1.77056984191	311.852127723248
		1.77095740691	231.093437949107
		1.77134515184	257.845047971366
		1.77173307682	316.787421144931
		1.77212118197	193.20427706471
		1.7725094674	257.486077498737
		1.77289793325	219.83387158833
		1.77328657962	262.606232552286
		1.77367540665	262.484211763462
		1.77406441444	203.464581246394
		1.77445360312	315.758688617237
		1.77484297281	278.166404447275
		1.77523252363	171.099722898735
		1.7756222557	251.185832108397
		1.77601216915	331.197374031344
		1.77640226408	299.00682052869
		1.77679254063	320.21535277187
		1.77718299892	234.715282548194
		1.77757363906	261.265774908697
		1.77796446118	373.063011777288
		1.7783554654	308.96537709307
		1.77874665184	409.987083666302
		1.77913802062	399.151991727476
		1.77952957187	452.161426061146
		1.7799213057	430.682384701609
		1.78031322224	451.73993093656
		1.78070532161	525.898793365438
		1.78109760393	568.130547067895
		1.78149006932	371.500793582508
		1.78188271792	482.725676429903
		1.78227554983	604.451026596737
		1.78266856518	439.877330051809
		1.7830617641	587.995016862039
		1.78345514671	704.20555324085
		1.78384871313	555.69207150388
		1.78424246348	798.764774757826
		1.78463639789	576.322360258528
		1.78503051647	697.605468965572
		1.78542481937	818.775004629304
		1.78581930668	654.713739008666
		1.78621397855	654.407555535188
		1.7866088351	696.301547037782
		1.78700387644	622.160169377679
		1.78739910271	811.591788913287
		1.78779451402	721.662563042782
		1.7881901105	784.506456255425
		1.78858589227	794.664485026359
		1.78898185947	789.032110554837
		1.78937801221	725.569511922521
		1.78977435062	977.483336755406
		1.79017087482	919.244214246281
		1.79056758494	913.562998486836
		1.7909644811	991.853231023755
		1.79136156343	959.915516395793
		1.79175883206	875.577646861584
		1.7921562871	964.255774991969
		1.79255392868	969.041426528498
		1.79295175694	1256.5448802108
		1.79334977199	1219.3230701305
		1.79374797396	1291.98029008616
		1.79414636298	1584.15468895449
		1.79454493917	1719.28090069831
		1.79494370266	1922.18285805289
		1.79534265358	1702.00323118614
		1.79574179204	1909.93999395619
		1.79614111819	2107.24881521307
		1.79654063213	1981.13387479797
		1.79694033401	2126.111922177
		1.79734022395	2151.15498905217
		1.79774030207	2035.6075681916
		1.7981405685	1920.16819958088
		1.79854102338	1893.25824147886
		1.79894166681	2048.33137838162
		1.79934249894	1714.79977595896
		1.7997435199	1885.39149433239
		1.8001447298	1946.80110737247
		1.80054612877	1987.39616492622
		1.80094771695	1856.79524305375
		1.80134949446	1829.99948037259
		1.80175146144	2119.3115255436
		1.80215361799	2403.17092804027
		1.80255596427	2402.03764061187
		1.80295850039	2690.66901064704
		1.80336122648	2860.07306282374
		1.80376414268	3432.53596934857
		1.8041672491	3802.94295531265
		1.80457054589	4446.72308633431
		1.80497403316	4176.19097381632
		1.80537771105	5175.20567948239
		1.80578157969	5275.90693668115
		1.8061856392	5623.94431499331
		1.80658988971	5976.80349193238
		1.80699433137	6509.57666688478
		1.80739896428	6650.63063120803
		1.80780378859	7553.02583570595
		1.80820880443	8074.00706140522
		1.80861401192	9607.12163858238
		1.80901941119	11282.641716052
		1.80942500238	11950.0377099279
		1.80983078561	14341.4704697447
		1.81023676102	15668.6168369554
		1.81064292873	18738.0535071327
		1.81104928888	20825.5756979875
		1.8114558416	21702.0302372744
		1.81186258701	21420.3446523477
		1.81226952526	18149.7837765195
		1.81267665646	13731.2263999053
		1.81308398076	9577.64296340155
		1.81349149828	6036.21597925065
		1.81389920916	4485.42246225655
		1.81430711352	3303.74896782778
		1.81471521151	2536.6060740963
		1.81512350324	2214.01320003551
		1.81553198885	1799.94392785774
		1.81594066848	1951.98644034071
		1.81634954226	1732.01101122606
		1.81675861031	1614.0785289031
		1.81716787278	1491.16823037197
		1.81757732979	1536.24168812778
		1.81798698148	1972.77641514907
		1.81839682798	2058.23358540599
		1.81880686942	2163.92741676351
		1.81921710594	1812.56970345974
		1.81962753767	1735.58534342634
		1.82003816473	1263.02672353243
		1.82044898728	983.576636645559
		1.82086000544	800.675980181037
		1.82127121934	617.949150958446
		1.82168262911	632.843137976115
		1.8220942349	455.430049286233
		1.82250603683	632.240413305849
		1.82291803505	363.996963374477
		1.82333022967	444.673160988293
		1.82374262085	393.95424683161
		1.82415520871	575.504773895612
		1.82456799338	428.899813292646
		1.82498097501	504.347347035645
		1.82539415373	413.367529437087
		1.82580752967	468.59556987787
		1.82622110296	433.118127708957
		1.82663487375	347.335871059297
		1.82704884217	407.547430246191
		1.82746300835	352.033286916703
		1.82787737244	376.998360236869
		1.82829193455	256.236408181469
		1.82870669484	341.4852858819
		1.82912165344	316.224860387011
		1.82953681048	230.78396256144
		1.8299521661	285.834693602678
		1.83036772044	255.624519347249
		1.83078347363	305.600719110426
		1.83119942581	220.327838628722
		1.83161557712	260.262836512171
		1.83203192769	225.11964894103
		1.83244847766	215.011344646484
		1.83286522717	199.914777565032
		1.83328217635	164.850697957618
		1.83369932535	229.681799537346
		1.83411667429	259.515887688657
		1.83453422333	264.37981219552
		1.83495197259	119.661772437725
		1.83536992221	209.307700247633
		1.83578807234	229.131833087067
		1.8362064231	229.021928948141
		1.83662497464	104.503329236752
		1.8370437271	198.958443300224
		1.83746268062	139.204066384638
		1.83788183533	163.983176346782
		1.83830119137	59.6016140421497
		1.83872074888	114.181563947336
		1.83914050801	99.2406224572042
		1.83956046888	267.820941632168
		1.83998063165	242.905919189978
		1.84040099644	143.691545862541
		1.8408215634	173.337457013863
		1.84124233267	207.904926469216
		1.84166330439	168.223039875773
		1.8420844787	178.032826148301
		1.84250585573	247.148837084726
		1.84292743563	163.039728927219
		1.84334921854	202.467003417105
		1.84377120461	103.652681778043
		1.84419339396	152.937415863868
		1.84461578674	162.725927455818
		1.84503838309	138.003965067149
		1.84546118316	201.979858400573
		1.84588418708	118.175127016739
		1.84630739499	147.647696574125
		1.84673080704	152.495720491117
		1.84715442337	177.006396179159
		1.84757824412	157.263120978185
		1.84800226943	137.538838267872
		1.84842649945	147.291925401061
		1.84885093431	103.054580379022
		1.84927557416	196.199669514551
		1.84970041914	171.59181021137
		1.85012546939	112.705869680049
		1.85055072506	78.3662064243578
		1.85097618628	68.5372974018093
		1.85140185321	112.542570238246
		1.85182772597	63.5802681251942
		1.85225380473	175.983304571588
		1.85268008962	87.9490987436299
		1.85310658078	97.6739519735544
		1.85353327836	112.270700377017
		1.85396018249	48.7897264222447
		1.85438729334	141.421722720035
		1.85481461103	121.856256426721
		1.85524213571	97.4378005709201
		1.85566986753	116.868730623198
		1.85609780664	38.9373719941004
		1.85652595317	97.2962639670283
		1.85695430726	106.974021876458
		1.85738286908	58.3211822836295
		1.85781163875	145.732264490967
		1.85824061643	58.2646370152232
		1.85866980226	43.6772819544281
		1.85909919638	29.1040612839363
		1.85952879895	135.753046100031
		1.8599586101	58.1516389348452
		1.86038862998	38.7489391143696
		1.86081885874	77.4602481455977
		1.86124929652	53.228056976462
		1.86167994348	111.24096449498
		1.86211079975	111.186915521406
		1.86254186548	130.460338919415
		1.86297314082	106.249346101977
		1.86340462592	106.197689416016
		1.86383632092	173.69353118844
		1.86426822596	110.916891926937
		1.86470034121	62.6616569071324
		1.8651326668	101.173421743403
		1.86556520287	144.463114864281
		1.86599794959	120.327324435216
		1.86643090709	43.2967449012823
		1.86686407553	153.869008969767
		1.86729745505	62.4788354817822
		1.8677310458	57.6446717514309
		1.86816484792	100.829014957052
		1.86859886157	81.5837025037104
		1.8690330869	124.714242205867
		1.86946752404	91.092888699748
		1.86990217316	38.3361931461618
		1.8703370344	86.2143545443171
		1.87077210791	114.896381375586
		1.87120739384	95.7002544890575
		1.87164289233	23.9133843244584
		1.87207860355	100.38717454965
		1.87251452763	114.672169569253
		1.87295066472	114.61615500769
		1.87338701498	95.4667964987573
		1.87382357856	104.962157611835
		1.8742603556	114.448203431189
		1.87469734627	133.457625314215
		1.87513455069	133.392364528981
		1.87557196904	180.943950804173
		1.87600960145	33.3154741652346
		1.87644744808	128.439664946347
		1.87688550909	114.112714613705
		1.87732378461	114.056853501233
		1.8777622748	80.7507138046632
		1.87820097982	80.7111672410129
		1.87863989982	80.6716315373584
		1.87907903494	80.6321066932785
		1.87951838534	104.296296444102
		1.87995795117	90.0299236449983
		1.88039773258	99.4579731389737
		1.88083772973	42.6039437029221
		1.88127794276	70.9717458676144
		1.88171837183	52.0204142129576
		1.8821590171	94.5361608682171
		1.88259987871	85.0407868838376
		1.88304095682	165.275912029931
		1.88348225158	28.3191018489942
		1.88392376315	47.1753233916196
		1.88436549167	37.7217200647839
		1.88480743731	155.525644391483
		1.88524960021	37.6846580757712
		1.88569198053	89.457069993743
		1.88613457842	98.8249932960444
		1.88657739404	56.4436550309665
		1.88702042754	108.130461528229
		1.88746367907	28.1940692804923
		1.8879071488	61.0570911155389
		1.88835083687	112.665305369006
		1.88879474344	18.7683070723154
		1.88923886866	112.554394790324
		1.8896832127	74.9993082911974
		1.8901277757	89.0178067526777
		1.89057255782	107.705304277193
		1.89101755922	37.4442523667215
		1.89146278004	126.312059127011
		1.89190822046	107.546112047444
		1.89235388062	46.7361205476186
		1.89279976068	126.125284437983
		1.8932458608	130.732062826935
		1.89369218113	130.667552206294
		1.89413872182	121.274269446569
		1.89458548305	97.9039383142987
		1.89503246496	135.133917507672
		1.8954796677	74.5198216525121
		1.89592709145	116.379702094532
		1.89637473635	153.545302360923
		1.89682260256	102.31294596251
		1.89727069024	102.262371007801
		1.89771899955	139.379740964942
		1.89816753064	130.023425714746
		1.89861628368	185.655872848888
		1.89906525882	92.7820100512005
		1.89951445622	162.288168680651
		1.89996387603	213.187449503158
		1.90041351843	88.0120918324675
		1.90086338356	129.637804316478
		1.90131347159	55.5315412936722
		1.90176378267	175.762765520954
		1.90221431697	134.068277841686
		1.90266507464	143.243337647581
		1.90311605584	161.646177915614
		1.90356726073	106.17196197805
		1.90401868948	179.941434212675
		1.90447034224	133.736232726255
		1.90492221917	115.232654251803
		1.90537432044	184.280749714331
		1.9058266462	188.794009958997
		1.90627919661	156.483156931763
		1.90673197184	151.805288858396
		1.90718497205	91.9575075830234
		1.90763819739	160.845689345712
		1.90809164803	137.799225102418
		1.90854532414	128.548686471659
		1.90899922586	128.484780602478
		1.90945335337	128.42089248613
		1.90990770682	220.040609349931
		1.91036228638	119.129371682534
		1.91081709221	146.547811011445
		1.91127212448	141.897537244454
		1.91172738333	196.727638557089
		1.91218286895	192.056904736067
		1.91263858148	187.390752722443
		1.9130945211	159.888033035026
		1.91355068797	146.11051200135
		1.91400708224	146.037699780183
		1.91446370409	237.192975214036
		1.91492055367	182.365170162685
		1.91537763116	259.740778991763
		1.91583493671	273.274975354224
		1.91629247048	250.377088848378
		1.91675023266	263.902269137213
		1.91720822338	245.579481321798
		1.91766644283	209.092901329895
		1.91812489117	336.198884587115
		1.91858356856	227.04795589216
		1.91904247517	408.482162836587
		1.91950161115	353.840987062018
		1.91996097669	389.937395046408
		1.92042057193	308.168467916488
		1.92088039706	412.195724309844
		1.92134045223	335.024498388453
		1.92180073761	402.733318007364
		1.92226125336	379.917675254244
		1.92272199966	330.00132573041
		1.92318297667	420.202214010772
		1.92364418455	510.312664518311
		1.92410562348	600.332715159755
		1.92456729361	703.796960769775
		1.92502919512	771.083250879299
		1.92549132818	842.808851609135
		1.92595369295	788.32954680104
		1.92641628959	720.397113584546
		1.92687911829	702.034988271534
		1.92734217919	521.764199728533
		1.92780547249	382.135420174372
		1.92826899833	103.349465996968
		1.92873275689	242.524794181782
		1.92919674834	237.914104730286
		1.92966097285	152.547510431828
		1.93012543058	300.457361092836
		1.9305901217	286.859878280134
		1.9310550464	385.27428975433
		1.93152020482	420.90213020478
		1.93198559715	617.609547182571
		1.93245122355	760.440837495063
		1.93291708419	701.936311955615
		1.93338317925	790.956905162779
		1.93384950888	616.3680116677
		1.93431607328	611.593657995013
		1.93478287259	419.42239124486
		1.935249907	330.017356765029
		1.93571717668	254.074554150474
		1.93618468179	267.312195396108
		1.93665242251	284.989364784372
		1.93712039901	204.732891051431
		1.93758861146	195.732761436053
		1.93805706003	217.86523612052
		1.9385257449	213.311395011286
		1.93899466623	248.737782341143
		1.9394638242	279.688843978818
		1.93993321898	252.9241298665
		1.94040285075	301.581770856026
		1.94087271967	248.236087519445
		1.94134282592	199.374711371927
		1.94181316967	154.990907235866
		1.9422837511	190.321214603687
		1.94275457037	141.562832328006
		1.94322562767	168.020909870848
		1.94369692317	150.258508648471
		1.94416845703	123.679739131494
		1.94464022944	211.915190797039
		1.94511224057	119.142001032484
		1.94558449058	154.365198059302
		1.94605697967	119.021464375527
		1.946529708	92.5253945043317
		1.94700267574	96.8822927158139
		1.94747588308	96.8332335860732
		1.94794933018	39.5935315695085
		1.94842301723	101.132209380458
		1.94889694439	52.7378940753532
		1.94937111185	101.029732356531
		1.94984551978	74.6362940762679
		1.95032016835	57.0458726323399
		1.95079505775	39.4732663692954
		1.95127018814	87.6738710046874
		1.95174555971	48.1961616711718
		1.95222117263	39.4132100689427
		1.95269702708	96.2944952487052
		1.95317312324	96.2456019151833
		1.95364946128	65.5886743553735
		1.95412604138	91.7774995451387
		1.95460286372	52.4176389536278
		1.95507992848	100.416083297705
		1.95555723583	109.092434452325
		1.95603478596	43.614787182972
		1.95651257903	87.1852137138624
		1.95699061524	60.9986059226049
		1.95746889475	65.3223975260367
		1.95794741775	73.994375954373
		1.95842618442	108.759870642355
		1.95890519493	52.1781591355797
		1.95938444947	78.2273818264125
		1.95986394821	99.9062962943061
		1.96034369134	117.221552870463
		1.96082367903	78.1078788755779
		1.96130391146	99.7536413131844
		1.96178438882	82.3631703311949
		1.96226511129	60.6577046595349
		1.96274607904	82.2791827877056
		1.96322729226	47.6110145003114
		1.96370875112	73.5431120134994
		1.96419045582	43.2385740572436
		1.96467240652	95.0763005489484
		1.96515460342	69.1110923223218
		1.96563704669	103.613691390313
		1.96611973651	30.2052214675733
		1.96660267308	94.8821887413661
		1.96708585656	51.7274701129778
		1.96756928714	73.2431210198738
		1.96805296501	34.4497270657178
		1.96853689035	73.168229643003
		1.96902106334	81.7344234222796
		1.96950548416	73.0933807967524
		1.969990153	-12.8922304093524
		1.97047507004	103.08504631339
		1.97096023546	64.3951652226053
		1.97144564945	72.9438106595685
		1.97193131219	47.1747583308293
		1.97241722387	188.602348908395
		1.97290338468	107.10550681282
		1.97338979478	137.024772775668
		1.97387645438	115.555373570204
		1.97436336365	89.8303093163184
		1.97485052279	145.364943947583
		1.97533793196	111.104393486696
		1.97582559137	51.2526348401525
		1.9763135012	55.4951868614701
		1.97680166163	17.0666751066409
		1.97729007285	98.0829859463069
		1.97777873505	34.0982971782508
		1.9782676484	85.2019453784242
		1.97875681311	38.3211721321638
		1.97924622935	68.0915101522714
		1.97973589731	59.5494392969393
		1.98022581718	21.2567199805449
		1.98071598915	42.4915723773644
		1.9812064134	80.692450960122
		1.98169709012	67.916569477298
		1.98218801951	16.9704028206517
		1.98267920174	59.3658301824635
		1.98317063701	72.0499576268951
		1.98366232551	50.8325974203349
		1.98415426741	33.8709391350953
		1.98464646292	88.8653980637262
		1.98513891222	80.3605850355554
		1.98563161551	8.4546479044913
		1.98612457296	63.3771607811824
		1.98661778477	63.3771607811824
		1.98711125113	63.3771607811824
		1.98760497224	21.0930404489358
		1.98809894827	54.8135988600205
		1.98859317942	71.6423162340511
		1.98908766588	92.6657101360208
		1.98958240784	75.7782394823123
		1.9900774055	54.7004545893417
		1.99057265904	50.4666357756014
		1.99106816866	88.2709654888858
		1.99156393454	75.6217126638154
		1.99205995688	71.3835751369575
		1.99255623587	46.1654822898639
		1.9930527717	25.1681450601482
		1.99354956456	29.3476419776866
		1.99404661466	87.9973572196561
		1.99454392217	96.3281636232931
		1.99504148729	58.6041726533531
		1.99553931022	92.0445737102266
		1.99603739115	108.723597023174
		1.99653573027	62.6926496906627
		1.99703432778	87.7242192096041
		1.99753318387	66.8028509767197
		1.99803229873	50.0761586612341
		1.99853167255	75.0752798224742
		1.99903130554	83.3737031544842
		1.99953119789	49.9982646937396
		2.00003134979	29.1505170544889
		2.00053176143	74.9195589939324
		2.00103243302	83.2007297148171
		2.00153336475	54.0523863192323
		2.0020345568	54.02430639788
		2.00253600939	45.689121541759
		2.0030377227	45.6653752694442
		2.00353969693	37.3431565855229
		2.00404193228	37.3237389921908
		2.00454442894	62.1738783094952
		2.00504718711	86.9981479853329
		2.00555020699	28.9842931234272
		2.00605348877	148.984497920025
		2.00655703266	12.4089116047065
		2.00706083885	53.7439510574115
		2.00756490753	82.6399382956657
		2.0080692389	78.4670430020942
		2.00857383318	41.2769244248068
		2.00907869054	28.8787879562109
		2.00958381119	49.480685409714
		2.01008919533	74.1823269308527
		2.01059484316	74.1436369064271
		2.01110075488	45.2863632467299
		2.01160693068	57.60711470186
		2.01211337077	28.7885242468859
		2.01262007534	36.9944941895182
		2.0131270446	78.058707141481
		2.01363427875	49.2744873608638
		2.01414177798	102.601554305495
		2.0146495425	61.5287652570423
		2.01515757251	36.897964333066
		2.0156658682	61.4644584762407
		2.01617442978	49.145855215665
		2.01668325746	40.9334592337833
		2.01719235143	110.462522343847
		2.01770171189	81.781275163975
		2.01821133905	53.1300068536507
		2.0187212331	114.373953932237
		2.01923139426	24.4958709164852
		2.01974182272	65.2881096848384
		2.02025251869	53.0187992958956
		2.02076348237	40.7623211657282
		2.02127471395	65.1855308026563
		2.02178621366	81.4391970463071
		2.02229798168	44.7680711273764
		2.02281001823	89.4891813640485
		2.02332232351	60.9833414162187
		2.02383489771	73.1416094122295
		2.02434774106	64.9806402252235
		2.02486085374	36.5324211106214
		2.02537423597	60.8553960960331
		2.02588788795	89.2077016523755
		2.02640180988	28.3693568963079
		2.02691600198	56.7088988204954
		2.02743046445	24.2910396422481
		2.02794519748	72.8348076328324
		2.0284602013	64.7080066293274
		2.0289754761	80.8424648898806
		2.02949102209	64.6399470759193
		2.03000683949	56.5301906057434
		2.03052292849	92.8221451271044
		2.0310392893	76.6387940690022
		2.03155592213	24.1889799478254
		2.03207282719	76.5580906623029
		2.03259000468	72.4905062055261
		2.03310745482	52.3266654806472
		2.03362517781	40.2300650012417
		2.03414317386	20.1044275169148
		2.03466144318	40.1876512358965
		2.03517998598	112.466070100092
		2.03569880246	112.406734010167
		2.03621789284	28.0868537975386
		2.03673725733	48.1234772734597
		2.03725689613	68.1389321064363
		2.03777680946	28.0423905824662
		2.03829699752	36.0354576118475
		2.03881746053	44.0200671708902
		2.03933819869	43.9968040409001
		2.03985921222	47.9711429351929
		2.04038050133	47.9457797663239
		2.04090206623	75.8740046536527
		2.04142390713	47.8950756109631
		2.04194602424	27.9240118634317
		2.04246841778	39.8703341893282
		2.04299108795	15.9396916075875
		2.04351403498	0
		2.04403725906	11.9421111462423
		2.04456076042	67.6361157794493
		2.04508453926	87.4827138233214
		2.0456085958	31.7950364298212
		2.04613293026	11.9168181931919
		2.04665754284	67.4928309060876
		2.04718243377	7.93612186434931
		2.04770760325	51.5574274257784
		2.0482330515	47.5662191376829
		2.04875877873	47.5409741884903
		2.04928478516	59.3946707770444
		2.04981107101	59.3631330453042
		2.05033763648	59.3316045397337
		2.0508644818	23.7200341036612
		2.05139160717	7.90247669369155
		2.05191901282	78.9827658257728
		2.05244669897	98.6759712638232
		2.05297466582	67.0639804177185
		2.05350291359	86.7425198920513
		2.05403144251	43.3481863827802
		2.05456025278	19.6932361725573
		2.05508934463	15.7462034677006
		2.05561871827	70.8201920476609
		2.05614837391	70.7824795496506
		2.05667831179	43.2329199557249
		2.05720853211	35.353543862806
		2.0577390351	51.0390171758168
		2.05826982097	23.5439133743782
		2.05880088994	90.2035503749931
		2.05933224223	58.7970306112042
		2.05986387806	50.9302456111624
		2.06039579764	54.8186936479892
		2.06092800121	93.9247527040968
		2.06146048897	78.2288472844731
		2.06199326115	7.81870795896046
		2.06252631797	23.443597250175
		2.06305965965	35.1466114573392
		2.06359328641	74.1587576285187
		2.06412719847	54.6140920662296
		2.06466139605	42.8881338482477
		2.06519587937	27.2778558852039
		2.06573064866	42.8422771080835
		2.06626570414	46.7120278430075
		2.06680104602	54.4682057162155
		2.06733667454	81.6585812977048
		2.06787258991	46.637066796923
		2.06840879236	23.3060472465907
		2.06894528211	34.9403471580643
		2.06948205938	73.7234389189467
		2.07001912439	7.75620361777076
		2.07055647738	23.2561394084217
		2.07109411856	38.7394527322553
		2.07163204816	65.8217547127508
		2.07217026641	58.0468678177036
		2.07270877352	27.074005447073
		2.07324756972	54.1189537317782
		2.07378665524	-3.86356465300486
		2.07432603031	42.4763940259489
		2.07486569514	81.047750514923
		2.07540564997	0
		2.07594589502	34.6974406014379
		2.07648643051	-3.85319933935962
		2.07702725668	26.9578967892143
		2.07756837375	53.8868049722688
		2.07810978195	53.857824931754

## Sheet: Figure 3b
Figure 3b
		Photon energy (eV)	counts/nC/eV
		1.54663691392	107.845283004605
		1.54692662662	107.845283004605
		1.54721645824	-50.307144168989
		1.54750640888	107.756774137502
		1.54779647858	57.4466857381346
		1.54808666743	21.5336616162149
		1.54837697549	0
		1.54866740282	-43.0319539295066
		1.54895794951	-71.6904594943604
		1.54924861562	14.3322005806462
		1.54953940121	0
		1.54983030636	57.281688886987
		1.55012133114	157.459886987993
		1.55041247561	-35.7716239125492
		1.55070373985	28.605530748992
		1.55099512392	85.7812956542207
		1.5512866279	35.7275031706584
		1.55157825185	-28.570242704417
		1.55186999584	99.9547000238347
		1.55216185995	-14.2733657931735
		1.55245384424	-14.267490149891
		1.55274594879	92.7005035478699
		1.55303817366	-28.5114862695204
		1.55333051892	56.9994870502666
		1.55362298464	-35.6100045343825
		1.5539155709	71.1906664403569
		1.55420827776	120.974262575836
		1.55450110529	49.7924017690647
		1.55479405357	-42.6616087446728
		1.55508712266	63.9660303599666
		1.55538031264	92.3572780046078
		1.55567362357	35.5073800255028
		1.55596705552	85.1825606491381
		1.55626060857	63.8605633256001
		1.55655428279	113.483044552947
		1.55684807825	-42.5385787950794
		1.55714199501	-56.6946935282637
		1.55743603315	35.4195548001892
		1.55773019274	63.7288734550261
		1.55802447385	120.327047695531
		1.55831887655	-28.3005521162694
		1.55861340091	35.361075695558
		1.55890804701	0
		1.55920281491	56.5309719136193
		1.55949770468	91.8248594775915
		1.5597927164	56.4842454293295
		1.56008785014	42.3456680275526
		1.56038310597	42.3281562407781
		1.56067848395	35.2588739256733
		1.56097398417	-28.1954302915046
		1.56126960669	77.5053517689948
		1.56156535159	-28.1721011046077
		1.56186121893	112.641763064585
		1.56215720878	42.2231748956069
		1.56245332123	63.3085393433907
		1.56274955634	175.784229786514
		1.56304591418	-91.3699402513647
		1.56334239483	14.0510908040838
		1.56363899835	91.2942494127283
		1.56393572482	0
		1.56423257431	42.1008901918178
		1.5645295469	56.111250603
		1.56482664264	91.1429782504413
		1.56512386163	-21.0242731100665
		1.56542120392	-56.0414756355011
		1.5657186696	21.0068357404184
		1.56601625873	13.9987468273657
		1.56631397138	27.9858758201423
		1.56661180764	48.954956427974
		1.56690976756	-6.99066216056461
		1.56720785123	-20.9632794739033
		1.56750605872	90.8031565492953
		1.56780439009	6.98195727486483
		1.56810284542	-20.9371711826144
		1.56840142479	41.856945323955
		1.56870012827	13.9465175083073
		1.56899895593	6.97036066128071
		1.56929790784	69.6746327525197
		1.56959698408	20.8936997880113
		1.56989618471	111.386729974886
		1.57019550982	27.8351014298301
		1.57049495947	6.9558807979586
		1.57079453375	69.5298694488047
		1.57109423271	90.3512193757325
		1.57139405644	69.4720135761667
		1.57169400501	-55.554476985801
		1.5719940785	229.066813631539
		1.57229427697	27.7541130900427
		1.57259460049	-27.7425546240123
		1.57289504916	27.7309989811724
		1.57319562302	62.3687538622901
		1.57349632217	20.7809221224397
		1.57379714668	13.8481744937806
		1.57409809661	6.9212011583909
		1.57439917205	62.2648419769352
		1.57470037306	62.2388798756466
		1.57500169972	34.5627356225363
		1.57530315211	69.0966385679125
		1.57560473029	138.135625881028
		1.57590643435	62.1350949256448
		1.57620826436	124.218329096195
		1.57651022039	124.166481025472
		1.57681230251	151.695678002208
		1.57711451081	68.9237905178438
		1.57741684535	48.2265050187431
		1.57771930621	-110.185969384726
		1.57802189346	27.5349846413914
		1.57832460719	61.9278294448622
		1.57862744745	-34.3899721019375
		1.57893041434	192.50334897963
		1.57923350792	68.72245496354
		1.57953672827	-34.3468604505463
		1.57984007546	27.465997550265
		1.58014354957	130.408920384773
		1.58044715068	75.4683170264369
		1.58075087885	0
		1.58105473417	-27.4200624514424
		1.5813587167	-41.1128785654832
		1.58166282654	27.3971117820617
		1.58196706374	20.5392304994972
		1.58227142839	-13.6870861810402
		1.58257592056	-88.9287973268317
		1.58288054032	0
		1.58318528776	-54.6795686377564
		1.58349016295	34.1604090742432
		1.58379516596	68.2921825257184
		1.58410029687	95.5689754982703
		1.58440555576	61.4114391179497
		1.5847109427	47.744422461104
		1.58501645776	27.27108410889
		1.58532210103	129.483308551848
		1.58562787258	54.496413020881
		1.58593377249	115.756280672942
		1.58623980083	13.6126700714846
		1.58654595767	102.052166887587
		1.58685224311	34.0031062547408
		1.5871586572	33.9888270547259
		1.58746520003	27.1796410897372
		1.58777187168	61.1285025183605
		1.58807867222	-6.78920209958209
		1.58838560172	40.7180943902636
		1.58869266027	74.6184640481533
		1.58899984794	13.5612901985853
		1.58930716481	47.4445591753241
		1.58961461096	60.9744954365511
		1.58992218646	155.758171376243
		1.59022989138	-27.0769823145615
		1.59053772582	108.262359203506
		1.59084568983	74.3990502454226
		1.59115378351	74.3677362432257
		1.59146200693	13.5157145354482
		1.59177036016	60.7951074674582
		1.59207884328	148.547680911549
		1.59238745637	60.7439104876088
		1.59269619952	26.9859206435395
		1.59300507278	-33.7181881708327
		1.59331407625	148.297507759032
		1.59362321	26.9518187201792
		1.59393247411	-20.2053427574594
		1.59424186866	60.5904707203327
		1.59455139372	80.7532259514265
		1.59486104937	26.9063886669614
		1.5951708357	6.72375953687493
		1.59548075277	73.9301486681169
		1.59579080067	134.36172749211
		1.59610097947	-13.4305016840635
		1.59641128926	114.111072142954
		1.5967217301	13.4191637472397
		1.59703230209	20.1202453127907
		1.5973430053	127.374398304423
		1.5976538398	-60.3097529532346
		1.59796480568	20.0947569634869
		1.59827590301	26.7816867171462
		1.59858713187	33.4629586786291
		1.59889849235	93.656674865431
		1.59920998452	13.3738678863917
		1.59952160845	147.050334069264
		1.59983336424	33.4063947143529
		1.60014525195	-60.1060724062511
		1.60045727167	60.0806406067553
		1.60076942347	140.128835201563
		1.60108170744	53.3598185287984
		1.60139412365	93.3401511478983
		1.60170667219	6.66433068820281
		1.60201935313	33.3075421017371
		1.60233216655	59.9281816476441
		1.60264511253	73.2145257393386
		1.60295819116	133.060915999631
		1.60327140251	6.65022632064551
		1.60358474665	93.0637055351328
		1.60389822368	26.5783578104986
		1.60421183367	19.9253161913145
		1.6045255767	-53.1116429727016
		1.60483945285	6.63613937594171
		1.6051534622	19.8999722303758
		1.60546760483	59.6745852661522
		1.60578188082	145.809302486212
		1.60609629025	86.123470645095
		1.6064108332	39.7324190591717
		1.60672550976	92.6696123515333
		1.60704032	138.945384963026
		1.607355264	-59.5227282906532
		1.60767034184	-59.4974407163146
		1.60798555361	72.6881948263202
		1.60830089938	19.8156281169077
		1.60861637923	19.8072051859428
		1.60893199326	138.591490388562
		1.60924774153	26.3871541101656
		1.60956362413	32.9699148494653
		1.60987964113	131.823562149416
		1.61019579263	79.0604872810138
		1.6105120787	98.7835570155379
		1.61082849942	26.3310707609755
		1.61114505487	72.3796216835753
		1.61146174514	13.1543284393862
		1.61177857031	26.2974541057756
		1.61209553045	131.431270554594
		1.61241262566	0
		1.612729856	26.2638624547849
		1.61304722157	98.4475154722645
		1.61336472244	19.681111430555
		1.6136823587	26.2302957986728
		1.61400013042	6.55477811651483
		1.6143180377	-6.55198297733542
		1.61463608061	6.54918853200981
		1.61495425923	32.7319739023111
		1.61527257365	-45.8052120583871
		1.61559102395	65.4080935839805
		1.61590961021	-45.7661238138001
		1.61622833251	117.634080787365
		1.61654719093	130.64872852946
		1.61686618557	117.533643044959
		1.61718531649	-6.52685793832431
		1.61750458379	150.053603880303
		1.61782398755	91.2979511155819
		1.61814352784	26.073981616242
		1.61846320475	45.6099649489212
		1.61878301837	65.1292384550712
		1.61910296878	78.1216692632295
		1.61942305605	91.1029708063793
		1.61974328028	78.0548604289214
		1.62006364155	123.533991753127
		1.62038413993	-51.9920565531919
		1.62070477552	32.4811289545544
		1.62102554839	90.908232867197
		1.62134645864	-25.9626612429812
		1.62166750633	-6.48788610867702
		1.62198869157	45.3957531892625
		1.62231001442	19.4469893402286
		1.62263147498	19.4386579601359
		1.62295307332	6.47677621830306
		1.62327480954	58.2660042730566
		1.62359668371	84.1259304951989
		1.62391869592	71.1529616818241
		1.62424084625	77.5881287109244
		1.62456313479	-19.3887132430018
		1.62488556162	83.9817176536515
		1.62520812683	51.658884248858
		1.6255308305	38.7275377556673
		1.62585367271	96.7772911742505
		1.62617665355	77.3885986571081
		1.6264997731	-19.3388431656282
		1.62682303146	70.8786420423556
		1.62714642869	90.1704364565149
		1.62746996489	115.883616596764
		1.62779364014	70.7873389171504
		1.62811745453	83.6218142249375
		1.62844140815	90.0155558048652
		1.62876550106	19.2807556709343
		1.62908973337	32.1207762323996
		1.62941410516	77.0567115103008
		1.62973861651	64.186306950871
		1.63006326751	44.9110861783361
		1.63038805823	109.022851345085
		1.63071298878	64.1034904083432
		1.63103805923	64.0758986849613
		1.63136326967	0
		1.63168862018	38.4124415515596
		1.63201411085	115.187696775314
		1.63233974177	57.5690406503052
		1.63266551302	51.1504347683926
		1.63299142469	63.9104930879784
		1.63331747686	19.164884881356
		1.63364366963	185.180697726206
		1.63397000306	6.3827883300497
		1.63429647726	25.5201441913589
		1.63462309231	127.545689083607
		1.63494984829	76.4944025875071
		1.63527674529	12.7435666642599
		1.6356037834	38.2142028214859
		1.6359309627	-57.2965646692259
		1.63625828329	108.180125787282
		1.63658574524	-38.1647360809168
		1.63691334864	12.716085141154
		1.63724109358	0
		1.63756898015	120.698470550084
		1.63789700844	88.8972891618433
		1.63822517853	107.900059837642
		1.6385534905	38.0659140336901
		1.63888194445	120.489950750287
		1.63921054047	50.7106751384139
		1.63953927863	69.6970242825694
		1.63986815903	-31.6667626403115
		1.64019718175	63.3061262662786
		1.64052634689	94.9181011833003
		1.64085565453	88.5518883864434
		1.64118510475	158.059926102467
		1.64151469765	94.794898353421
		1.64184443332	69.4861576531952
		1.64217431183	119.969565206115
		1.64250433328	94.6717882247422
		1.64283449776	37.8523088439227
		1.64316480536	-6.30598441929539
		1.64349525615	50.4260110737925
		1.64382585024	25.2020761412001
		1.64415658771	37.786724234783
		1.64448746865	132.19618430858
		1.64481849314	94.3848915708456
		1.64514966128	25.1583859985721
		1.64548097315	106.876748864862
		1.64581242884	75.4096721596203
		1.64614402844	69.0955297838504
		1.64647577205	0
		1.64680765974	119.243216415904
		1.64713969161	0
		1.64747186775	12.5410169204845
		1.64780418824	81.4811964039221
		1.64813665318	119.036157145178
		1.64846926265	62.6233815097028
		1.64880201674	143.971169942753
		1.64913491555	56.3120523249977
		1.64946795916	56.2875660524856
		1.64980114766	43.7601779547348
		1.65013448115	56.2386119922882
		1.6504679597	74.9521922708237
		1.65080158342	149.839153529574
		1.65113535238	149.773938940789
		1.65146926669	-81.0922345858479
		1.65180332643	56.1163346347327
		1.65213753168	0
		1.65247188255	74.756622390944
		1.65280637912	56.0430421053772
		1.65314102148	118.261538651736
		1.65347580973	62.2157902132427
		1.65381074394	0
		1.65414582422	-37.2969365931234
		1.65448105065	6.21344566287168
		1.65481642333	-18.6322077308644
		1.65515194234	136.57659050226
		1.65548760777	74.46382145964
		1.65582341972	74.4313290246886
		1.65615937828	49.5992298577957
		1.65649548354	61.9719739534284
		1.65683173558	117.695343086074
		1.65716813451	74.3014412424926
		1.65750468041	49.5126598540264
		1.65784137337	92.7956831393245
		1.65817821349	111.306167148989
		1.65851520085	-92.7146056790153
		1.65885233555	86.4958101500023
		1.65918961768	92.6335691624407
		1.65952704733	67.9015819201909
		1.65986462459	12.3403431438889
		1.66020234956	160.354291299809
		1.66054022233	-12.329549189252
		1.66087824298	-36.9724627730385
		1.66121641161	141.665747931992
		1.66155472832	135.447053337618
		1.66189319319	80.0018546860991
		1.66223180632	-6.15129408296732
		1.6625705678	196.755200812302
		1.66290947772	12.2918132983918
		1.66324853618	178.153204675822
		1.66358774326	49.1241755253366
		1.66392709906	98.2052897306976
		1.66426660368	24.5405598268823
		1.6646062572	36.7946999175328
		1.66494605972	73.5571283600839
		1.66528601134	49.0165767032978
		1.66562611214	128.612067357015
		1.66596636221	153.04242281165
		1.66630676166	-67.3091138020596
		1.66664731057	97.8611913483518
		1.66698800904	128.386424319843
		1.66732885717	67.2205020042405
		1.66766985503	97.7323341161797
		1.66801100274	6.10558771698528
		1.66835230038	140.366820330866
		1.66869374804	140.305138810655
		1.66903534583	103.658219120974
		1.66937709382	140.181822681435
		1.66971899213	134.02800597876
		1.67006104084	91.3425450573282
		1.67040324005	79.1287197645497
		1.67074558984	24.3365874807743
		1.67108809032	85.1405775154199
		1.67143074158	115.497075629311
		1.67177354372	212.66412177771
		1.67211649682	176.129839898553
		1.67245960099	103.203063211968
		1.67280285631	66.7490424958233
		1.67314626289	72.7850615925044
		1.67348982081	121.254990104089
		1.67383353018	90.9011683469262
		1.67417739109	102.975918201749
		1.67452140362	157.423154066644
		1.67486556789	66.5727382671469
		1.67520988398	78.6421767809378
		1.67555435198	66.5140299010558
		1.67589897201	193.409998281546
		1.67624374414	175.20047181417
		1.67658866847	144.929505392615
		1.67693374511	114.685213737834
		1.67727897415	48.2671923873729
		1.67762435567	-30.1536744687961
		1.67796988979	84.3929998357557
		1.67831557659	108.457355116572
		1.67866141617	54.2047184635819
		1.67900740863	72.2410206217037
		1.67935355406	54.1568185658957
		1.67969985256	78.1919345445826
		1.68004630422	90.1815717543513
		1.68039290915	174.273935412976
		1.68073966744	60.0678799088495
		1.68108657918	96.0660897613877
		1.68143364448	120.029478124615
		1.68178086342	143.971629101046
		1.68212823611	125.91941310851
		1.68247576264	125.863664964077
		1.68282344312	131.798784886544
		1.68317127763	77.8466069950162
		1.68351926627	107.739862093961
		1.68386740915	47.8631674119709
		1.68421570636	119.604892703571
		1.68456415799	77.7087222608109
		1.68491276415	191.198210593755
		1.68526152493	-23.8891792723945
		1.68561044042	143.271509545668
		1.68595951074	155.141956318361
		1.68630873597	41.7504575921942
		1.68665811622	232.506476473391
		1.68700765157	29.7952932047481
		1.68735734214	154.86674924503
		1.68770718801	65.4914578944825
		1.68805718929	166.631501173005
		1.68840734607	136.815082770624
		1.68875765846	219.996056042635
		1.68910812655	29.7159876028048
		1.68945875043	190.097803637777
		1.68980953022	118.758317635484
		1.690160466	118.705521495166
		1.69051155788	0
		1.69086280596	136.389965157476
		1.69121421033	118.547214046113
		1.69156577109	88.8708539108288
		1.69191748835	159.896353328684
		1.6922693622	165.744639227234
		1.69262139274	118.336326319203
		1.69297358007	141.940365724923
		1.69332592429	76.8501261918853
		1.6936784255	189.08528339544
		1.6940310838	147.657067939622
		1.69438389929	94.4584160477107
		1.69473687207	236.040798490196
		1.69509000224	106.17101271474
		1.6954432899	247.621915882103
		1.69579673515	129.648879409706
		1.69615033809	153.153065937752
		1.69650409882	176.636245899135
		1.69685801744	147.131196597851
		1.69721209406	129.41767383111
		1.69756632876	217.559847740338
		1.69792072166	240.972207106855
		1.69827527285	258.488850323679
		1.69862998243	93.9539674308058
		1.69898485051	164.346000097727
		1.69933987718	82.1362880142388
		1.69969506255	82.099585397901
		1.70005040672	193.433960181472
		1.70040590979	111.321282847956
		1.70076157186	105.415115200546
		1.70111739303	76.0990927255403
		1.70147337341	81.9162135454642
		1.70182951309	87.7281079422107
		1.70218581218	175.377708622189
		1.70254227077	239.575602746389
		1.70289888898	221.946289135122
		1.7032556669	87.5711538983605
		1.70361260463	169.228418462366
		1.70396970228	169.152625534723
		1.70432695995	110.774489297213
		1.70468437775	151.518225893267
		1.70504195576	110.675238228524
		1.7053996941	81.5136234539415
		1.70575759287	157.134370056438
		1.70611565217	104.70927533606
		1.70647387211	98.8477429352829
		1.70683225278	319.658071462145
		1.70719079429	180.090080283731
		1.70754949675	127.748513030831
		1.70790836025	208.949199370369
		1.7082673849	46.4123114591746
		1.7086265708	144.973352712787
		1.70898591805	144.908248881711
		1.70934542677	162.224341231551
		1.70970509705	156.360338828304
		1.710064929	214.175296181907
		1.71042492271	231.436801875003
		1.7107850783	138.79966189212
		1.71114539587	173.421573429588
		1.71150587551	86.6717947972624
		1.71186651735	161.714584135601
		1.71222732147	155.868913999466
		1.71258828799	225.042686281376
		1.712949417	155.72866970414
		1.71331070862	161.423707074411
		1.71367216295	288.126847652308
		1.71403378009	132.478670141986
		1.71439556014	172.720442296092
		1.71475750322	138.11411141617
		1.71511960942	103.538913793194
		1.71548187885	206.98451213908
		1.71584431162	126.433523809725
		1.71620690783	120.632139544324
		1.71656966758	80.3851651214863
		1.71693259099	172.176242665494
		1.71729567816	74.5760513915246
		1.71765892919	309.63768779568
		1.71802234418	200.600534461971
		1.71838592325	177.594569994882
		1.7187496665	211.87202773666
		1.71911357404	143.092140290314
		1.71947764597	165.911925276464
		1.71984188239	125.807369596294
		1.72020628342	137.18240150906
		1.72057084916	239.960727747317
		1.72093557971	131.347677641372
		1.72130047519	79.9146207081761
		1.7216655357	165.462587386904
		1.72203076134	171.090791926523
		1.72239615222	273.621456055693
		1.72276170846	319.080623252197
		1.72312743015	125.296384643561
		1.7234933174	74.0052666238988
		1.72385937032	165.013946630969
		1.72422558902	193.377041071393
		1.72459197361	159.179569905975
		1.72495852419	147.742657779397
		1.72532524086	283.991792836772
		1.72569212374	153.286086577555
		1.72605917294	175.915381996673
		1.72642638856	136.130824430687
		1.72679377071	255.129583235727
		1.72716131949	34.0018534216843
		1.72752903502	175.596570903136
		1.72789691741	56.6183612221764
		1.72826496675	141.481684945894
		1.72863318317	130.104084815285
		1.72900156677	248.78180571136
		1.72937011765	163.89539144857
		1.72973883593	197.714970699073
		1.73010772171	124.221542924954
		1.7304767751	45.1509523338566
		1.73084599622	22.5652199200264
		1.73121538516	101.497348512993
		1.73158494205	112.723577076286
		1.73195466699	84.5042518377399
		1.73232456008	-16.8931661703283
		1.73269462144	90.0559145037605
		1.73306485117	112.518691765089
		1.73343524939	213.688257042347
		1.73380581621	236.074290800589
		1.73417655173	213.493818252961
		1.73454745607	168.471029028385
		1.73491852933	213.299480554724
		1.73528977163	123.432939246264
		1.73566118307	162.632949310135
		1.73603276377	218.613641487067
		1.73640451383	280.146195177681
		1.73677643337	89.6059277579133
		1.73714852249	184.727985112937
		1.73752078131	83.9289846145036
		1.73789320994	206.930425977703
		1.73826580849	156.524576727084
		1.73863857706	111.752267153584
		1.73901151577	94.9460867240977
		1.73938462474	44.6601212501646
		1.73975790406	16.7399011547238
		1.74013135386	105.970972604493
		1.74050497424	195.120549182316
		1.74087876532	117.01886113142
		1.74125272721	239.500594651318
		1.74162686001	161.449858063974
		1.74200116384	172.505463236484
		1.74237563882	194.675211619782
		1.74275028505	138.990152692626
		1.74312510265	211.168431060379
		1.74350009172	138.863062650664
		1.74387525239	183.215396096784
		1.74425058475	144.285480477471
		1.74462608894	183.047768531121
		1.74500176504	177.419624302856
		1.74537761319	144.087452730757
		1.7457536335	94.1678894265139
		1.74612982606	121.808517253775
		1.74650619101	105.150077738071
		1.74688272845	160.418694300092
		1.74725943849	237.753203705871
		1.74763632125	165.798302789928
		1.74801337683	138.101914400739
		1.74839060537	276.077186062118
		1.74876800696	231.798484199911
		1.74914558172	104.813119960308
		1.74952332977	170.932423005984
		1.74990125121	209.433919050757
		1.75027934617	121.195566302148
		1.75065761475	82.5954074107138
		1.75103605707	132.091974537562
		1.75141467325	110.026094245655
		1.7517934634	153.965778783014
		1.75217242763	263.820075670061
		1.75255156606	148.330602015947
		1.75293087879	115.315222805263
		1.75331036596	115.262213483094
		1.75369002767	219.44612960678
		1.75406986403	137.090757721371
		1.75444987517	153.471025077591
		1.75483006119	49.3072778607703
		1.75521042221	246.422946611329
		1.75559095835	158.732810575515
		1.75597166972	147.717690251801
		1.75635255644	54.6850659808122
		1.75673361862	163.979648752298
		1.75711485638	196.684943249731
		1.75749626984	223.899100069945
		1.75787785911	125.54405870258
		1.7582596243	125.486198403852
		1.75864156553	174.509013269178
		1.75902368293	223.486585103761
		1.7594059766	81.7256795174562
		1.75978844665	98.0255809665904
		1.76017109322	310.27113489681
		1.76055391641	130.580196913365
		1.76093691635	255.601533122346
		1.76132009314	86.9731216866101
		1.7617034469	195.599173620529
		1.76208697776	141.200834077561
		1.76247068583	179.133665777936
		1.76285457122	141.07041398519
		1.76323863405	206.084566407916
		1.76362287445	168.043920609388
		1.76400729252	75.8557220508469
		1.76439188839	238.293472908919
		1.76477666218	200.290482876252
		1.76516161399	151.501069965655
		1.76554674395	167.655730231367
		1.76593205219	216.229875378774
		1.7663175388	275.565498325675
		1.76670320392	210.629012272083
		1.76708904767	237.522709690157
		1.76747507015	161.872306739928
		1.76786127149	215.729774888663
		1.76824765181	140.159391959507
		1.76863421123	140.094447352486
		1.76902094986	193.887027490203
		1.76940786782	215.330168403614
		1.76979496524	69.9498580875511
		1.77018224224	182.860944603221
		1.77056969892	150.521517900207
		1.77095733541	198.811159235691
		1.77134515184	166.4942205794
		1.77173314832	193.258393256615
		1.77212132496	128.779122037523
		1.7725096819	262.801967485135
		1.77289821924	139.381185410216
		1.77328693712	160.749745357052
		1.77367583565	155.319230199787
		1.77406491494	165.953752661597
		1.77445417513	240.788648381436
		1.77484361633	256.72183212889
		1.77523323865	171.068313896058
		1.77562304224	69.464184043171
		1.77601302719	240.341102663021
		1.77640319364	208.198718092827
		1.7767935417	154.742393460106
		1.7771840715	186.671141704305
		1.77757478316	175.922288432599
		1.77796567679	213.139853578194
		1.77835675253	298.25683427374
		1.77874801048	122.441284579636
		1.77913945078	79.8158097390668
		1.77953107355	255.291576435024
		1.7799228789	90.3736267534289
		1.78031486696	90.3314980021854
		1.78070703785	207.134460913289
		1.78109939169	143.333905671015
		1.78149192861	175.104170279062
		1.78188464873	132.592785970679
		1.78227755217	84.8197848791888
		1.78267063905	143.066582813757
		1.78306390949	105.925775064261
		1.78345736362	164.108290891622
		1.78385100157	105.82687144682
		1.78424482345	158.666158935804
		1.78463882939	174.451233387216
		1.7850330195	121.530406417749
		1.78542739392	116.192143556661
		1.78582195277	84.4638733193048
		1.78621669617	84.4243799816363
		1.78661162425	184.591962444569
		1.78700673713	210.863561815416
		1.78740203492	131.728066884458
		1.78779751777	147.466394873366
		1.78819318578	242.152827328966
		1.78858903909	152.590097250256
		1.78898507782	105.185274769761
		1.7893813021	99.8792121531699
		1.78977771204	99.832425701954
		1.79017430778	178.563797734208
		1.79057108943	104.988305338604
		1.79096805713	230.866010482668
		1.791365211	99.6454041291164
		1.79176255116	193.955323796026
		1.79216007774	199.103935725354
		1.79255779086	130.927984677146
		1.79295569065	177.978513835704
		1.79335377724	183.12719633347
		1.79375205075	214.419737728123
		1.7941505113	250.910133360677
		1.79454915903	177.64455464337
		1.79494799406	203.673049824497
		1.79534701651	125.27838231289
		1.79574622651	125.219518864699
		1.7961456242	135.590727007544
		1.79654520968	182.440181829
		1.7969449831	171.934155960959
		1.79734494457	213.514712118476
		1.79774509423	197.798607947887
		1.7981454322	98.8527781431823
		1.79854595861	213.213518578142
		1.79894667358	213.113174223141
		1.79934757725	114.299581594981
		1.79974866974	223.298544547821
		1.80014995117	171.28795006018
		1.80055142168	93.385784273776
		1.8009530814	124.455719119674
		1.80135493045	202.145246635668
		1.80175696895	238.315355269133
		1.80215919705	129.458159627967
		1.80256161486	113.869466239059
		1.80296422251	103.468878490183
		1.80336702013	186.156132171772
		1.80377000786	196.405434651316
		1.80417318582	170.482128940322
		1.80457655413	175.565351890133
		1.80498011294	190.966219376771
		1.80538386236	201.193674844529
		1.80578780252	335.164428928356
		1.80619193357	257.697006739027
		1.80659625561	180.302678176829
		1.80700076879	247.155393482593
		1.80740547323	144.105834741697
		1.80781036907	92.5956695379452
		1.80821545643	257.08857109756
		1.80862073545	231.270283403191
		1.80902620624	205.476339633632
		1.80943186895	184.84120803084
		1.80983772371	164.225541156597
		1.81024377064	359.073328014969
		1.81065000987	153.815712967781
		1.81105644154	230.614314432938
		1.81146306578	169.037065019151
		1.81186988271	204.796348567688
		1.81227689247	220.051759307221
		1.8126840952	235.292644299349
		1.81309149101	245.406376541492
		1.81349908004	275.951278120745
		1.81390686243	122.586852314294
		1.81431483831	168.476973111713
		1.8147230078	255.14703897159
		1.81513137104	173.4176591448
		1.81553992817	310.984017225461
		1.8159486793	270.070963077495
		1.81635762458	188.450586822844
		1.81676676414	142.543528597383
		1.81717609811	188.271619908781
		1.81758562663	193.268177127727
		1.81799534982	203.343512463106
		1.81840526781	198.165692815711
		1.81881538075	126.968901459542
		1.81922568877	182.748281568696
		1.81963619199	142.069953185951
		1.82004689055	157.216912075081
		1.82045778459	162.211210699352
		1.82086887424	314.134657503577
		1.82128015963	182.313949044967
		1.82169164089	283.464459521827
		1.82210331816	187.199834368051
		1.82251519158	101.140905304629
		1.82292726128	257.786445968269
		1.82333952739	197.03688316805
		1.82375199004	196.942979975756
		1.82416464938	116.090496077523
		1.82457750553	252.250319705429
		1.82499055863	110.937212382438
		1.82540380882	211.68820592013
		1.82581725623	201.511633706471
		1.826230901	271.910895495687
		1.82664474325	211.385315897012
		1.82705878313	186.13150133733
		1.82747302078	236.324420978473
		1.82788745632	326.675561504302
		1.8283020899	205.958465848897
		1.82871692165	155.650293486818
		1.8291319517	255.947470323931
		1.82954718019	155.501553230826
		1.82996260726	295.81308313934
		1.83037823305	220.500880618585
		1.83079405769	170.305553825716
		1.83121008131	190.250448518392
		1.83162630406	230.192982426389
		1.83204272607	340.122429654296
		1.83245934748	269.967937407289
		1.83287616842	149.910381199456
		1.83329318904	239.741750932667
		1.83371040947	79.8756409853728
		1.83412782984	274.440977690644
		1.8345454503	309.221590018953
		1.83496327099	309.073390681165
		1.83538129203	159.44528071166
		1.83579951358	164.349108057198
		1.83621793576	114.4914154164
		1.83663655872	258.725994664412
		1.83705538259	169.085835656143
		1.83747440751	183.91687586778
		1.83789363363	203.701963841099
		1.83831306107	297.957326003956
		1.83873268999	228.32426280096
		1.83915252051	307.593598500378
		1.83957255278	252.898996846274
		1.83999278694	173.474745213027
		1.84041322312	351.736795179135
		1.84083386147	242.631246431312
		1.84125470212	108.884104051113
		1.84167574522	138.513129102271
		1.84209699091	247.225906179275
		1.84251843932	301.470504847131
		1.84294009059	246.988068414169
		1.84336194487	227.119662031878
		1.8437840023	305.970445804437
		1.84420626302	246.63155339056
		1.84462872716	290.885079772288
		1.84505139487	344.951652846674
		1.84547426629	315.232420131922
		1.84589734156	339.696178247423
		1.84632062083	393.66080923545
		1.84674410422	437.736519236507
		1.84716779189	201.556665898878
		1.84759168398	368.523395243742
		1.84801578063	240.652472155475
		1.84844008198	422.165852143096
		1.84886458817	323.8313902836
		1.84928929934	313.866740396868
		1.84971421564	308.813404048261
		1.85013933721	264.569379462743
		1.85056466419	440.735983640646
		1.85099019673	230.050931012667
		1.85141593496	391.386838219957
		1.85184187904	464.547239166854
		1.85226802909	351.90770704386
		1.85269438528	332.196577633245
		1.85312094773	429.693543651764
		1.8535477166	512.454517011024
		1.85397469203	468.303156859429
		1.85440187415	497.33131447789
		1.85482926312	419.115595756738
		1.85525685908	511.463164960275
		1.85568466218	516.084214566246
		1.85611267255	486.636089136578
		1.85654089034	525.312369304969
		1.8569693157	607.705823711837
		1.85739794877	519.944072999057
		1.85782678969	505.121225017868
		1.85825583862	679.64119326014
		1.85868509569	761.79943325838
		1.85911456105	615.933752753231
		1.85954423485	896.79103163803
		1.85997411724	818.833181170412
		1.86040420835	828.12137466362
		1.86083450833	1050.38068842758
		1.86126501733	1030.51819440399
		1.8616957355	1044.52498442828
		1.86212666298	1300.18855054727
		1.86255779992	1241.58401247831
		1.86298914647	1207.17958695845
		1.86342070276	1332.07843470976
		1.86385246896	1302.48663485841
		1.86428444519	1268.10148434781
		1.86471663162	1161.45934039338
		1.86514902839	944.129788778356
		1.86558163564	621.089168169235
		1.86601445353	726.657504045165
		1.8664474822	577.195035429436
		1.8668807218	629.797767562382
		1.86731417248	533.38553657782
		1.86774783438	369.825941301509
		1.86818170765	196.824359786315
		1.86861579244	273.500513326186
		1.86905008891	201.428461015407
		1.86948459719	186.949522388334
		1.86991931744	206.023315516487
		1.8703542498	134.089282156978
		1.87078939443	215.395497557486
		1.87122475147	162.663851630834
		1.87166032108	196.057731402347
		1.8720961034	205.521143853993
		1.87253209857	114.653465318111
		1.87296830677	95.4978919520199
		1.87340472812	162.267111841813
		1.87384136278	143.106908029144
		1.8742782109	176.412265275244
		1.87471527264	200.153876769272
		1.87515254814	171.476588396367
		1.87559003754	176.153643272388
		1.87602774102	61.861548159029
		1.8764656587	104.637557562098
		1.87690379075	204.418785496296
		1.87734213732	228.076728500883
		1.87778069855	113.982537970217
		1.8782194746	194.624825318061
		1.87865846562	265.69883989883
		1.87909767176	184.949620500094
		1.87953709318	94.7994884079777
		1.87997673002	189.50606070176
		1.88041658244	37.8826340233886
		1.88085665058	222.451358442333
		1.88129693461	203.419525435847
		1.88173743467	231.689948094835
		1.88217815092	231.576282184983
		1.88261908351	259.805012534357
		1.88306023259	203.020589745231
		1.88350159831	235.954563239723
		1.88394318084	273.572897997402
		1.88438498031	292.296369935188
		1.88482699689	245.031368052666
		1.88526923074	277.879760224431
		1.88571168199	343.648363811302
		1.88615435081	272.901475814773
		1.88659723735	268.064417752375
		1.88704034177	197.42401653363
		1.88748366422	239.611247738889
		1.88792720485	253.58121003487
		1.88837096382	206.520051993988
		1.88881494128	220.492387497027
		1.88925913739	304.786162109432
		1.8897035523	285.889249024408
		1.89014818618	304.486049327551
		1.89059303917	229.422564544302
		1.89103811142	299.506315878499
		1.89148340311	290.003750929212
		1.89192891437	303.886320282515
		1.89237464537	228.970585851417
		1.89282059627	326.939527327458
		1.89326676721	224.076522690046
		1.89371315836	228.631929199806
		1.89415976988	349.774141817059
		1.89460660191	251.713080664748
		1.89505365462	368.065116136338
		1.89550092816	344.599610717218
		1.89594842269	386.31947658566
		1.89639613837	241.911913868319
		1.89684407536	348.739011755825
		1.89729223381	306.738658111285
		1.89774061388	394.846929768467
		1.89818921573	241.43398261084
		1.89863803951	329.48721827864
		1.89908708539	389.623039981355
		1.89953635352	496.059986076022
		1.89998584407	361.434869952487
		1.90043555718	338.098533980314
		1.90088549303	458.290184687777
		1.90133565176	388.659720751469
		1.90178603354	356.094948840374
		1.90223663852	476.098820709871
		1.90268746688	304.921861522047
		1.90313851875	341.712641358229
		1.90358979432	369.235937855784
		1.90404129372	392.118658155045
		1.90449301714	387.313313487244
		1.90494496472	327.209571170335
		1.90539713662	345.472415517624
		1.90584953301	308.468862420618
		1.90630215405	340.527835334711
		1.9067549999	349.55765061096
		1.90720807071	381.564169767035
		1.90766136665	248.123261154993
		1.90811488789	330.666651011809
		1.90856863458	270.828300476836
		1.90902260688	289.04580266673
		1.90947680496	302.659347119427
		1.90993122897	339.176586647285
		1.91038587909	311.520765244647
		1.91084075546	389.20723905183
		1.91129585826	297.480969414953
		1.91175118765	338.502087663758
		1.91220674379	416.058862001047
		1.91266252683	329.025521549341
		1.91311853696	397.374505120604
		1.91357477432	324.13259503449
		1.91403123908	328.534071870326
		1.91448793141	255.399158358242
		1.91494485147	200.570740710132
		1.91540199942	287.037653293603
		1.91585937543	182.155246449834
		1.91631697965	172.961169674852
		1.91677481226	136.480167837711
		1.91723287342	145.506200322525
		1.91769116329	122.709579066627
		1.91814968205	113.563258042554
		1.91860842984	31.781834357124
		1.91906740684	77.1459050142362
		1.91952661322	9.07145481272837
		1.91998604913	9.06692206447214
		1.92044571475	22.6559764508334
		1.92090561023	40.7603716205243
		1.92136573576	72.4266512299689
		1.92182609148	72.3904296883741
		1.92228667757	-40.6992477686238
		1.92274749419	45.1987605808325
		1.92320854152	-4.51761410686081
		1.92366981971	45.1535278719005
[truncated: 309 more rows]

## Sheet: Figure 3c
Figure 3c
[truncated: 1,341 more rows]

## Sheet: Figure 3d
Figure 3d
[truncated: 18 more rows]

[truncated: 2 more sheets: Figure 4a, Figure 4b]
